# Supplementary material for: Genome-wide identification of ABA receptor PYL family and expression analysis of PYLs in response to ABA and osmotic stress in Gossypium
Source: PeerJ. 2017 Dec 6;5:e4126. doi: 10.7717/peerj.4126 (PMC5723141; doi:10.7717/peerj.4126)
Supplement: Table S4 [file peerj-05-4126-s006.xlsx]

## Sheet: Sheet1
Table S4 Synteny analysis of PYL genes
collinearity block	homologous gene A	chromosome	distribution in chromosome	homologous gene B	chromosome	distribution in chromosome
1	Gh_A08G1117	Atchr08	79287669	Gh_A11G0870	Atchr11	8883065
2	Gh_A08G1117	Atchr08	79287669	Gh_A12G1895	Atchr12	81583852
3	Gh_A05G0336	Atchr05	3691570	Gh_A08G1117	Atchr08	79287669
4	Gh_A08G1117	Atchr08	79287669	Gh_D05G0441	Dtchr05	3562488
5	Gh_A08G1117	Atchr08	79287669	Gh_D08G1399	Dtchr08	46177768
6	Gh_A08G1117	Atchr08	79287669	Gh_D11G1013	Dtchr11	8897168
7	Gh_A11G0870	Atchr11	8883065	Gh_D08G1399	Dtchr08	46177768
8	Gh_A12G1895	Atchr12	81583852	Gh_D08G1399	Dtchr08	46177768
9	Gh_D08G1399	Dtchr08	46177768	Gh_D11G1013	Dtchr11	8897168
10	Gh_A09G1646	Atchr09	70074853	Gh_D11G1013	Dtchr11	8897168
11	Gh_A11G0870	Atchr11	8883065	Gh_D11G1013	Dtchr11	8897168
12	Gh_A11G0224	Atchr11	2086831	Gh_D11G1013	Dtchr11	8897168
13	Gh_A12G2127	Atchr12	84161425	Gh_D11G1013	Dtchr11	8897168
14	Gh_A12G2278	Atchr12	85469387	Gh_D11G1013	Dtchr11	8897168
15	Gh_A05G0336	Atchr05	3691570	Gh_D11G1013	Dtchr11	8897168
16	Gh_D05G0441	Dtchr05	3562488	Gh_D11G1013	Dtchr11	8897168
17	Gh_D09G1740	Dtchr09	45142109	Gh_D11G1013	Dtchr11	8897168
18	Gh_D11G0238	Dtchr11	1972698	Gh_D11G1013	Dtchr11	8897168
19	Gh_D11G1013	Dtchr11	8897168	Gh_D12G2306	Dtchr12	56253764
20	Gh_A05G0336	Atchr05	3691570	Gh_A11G0870	Atchr11	8883065
21	Gh_A08G2221	Atchr08	103154122	Gh_A11G0870	Atchr11	8883065
22	Gh_A09G1646	Atchr09	70074853	Gh_A11G0870	Atchr11	8883065
23	Gh_A10G0677	Atchr10	11422603	Gh_A11G0870	Atchr11	8883065
24	Gh_A11G0224	Atchr11	2086831	Gh_A11G0870	Atchr11	8883065
25	Gh_A11G0870	Atchr11	8883065	Gh_A12G2127	Atchr12	84161425
26	Gh_A11G0870	Atchr11	8883065	Gh_A12G2278	Atchr12	85469387
27	Gh_A11G0870	Atchr11	8883065	Gh_D05G0441	Dtchr05	3562488
28	Gh_A11G0870	Atchr11	8883065	Gh_D08G2587	Dtchr08	65484088
29	Gh_A11G0870	Atchr11	8883065	Gh_D09G1740	Dtchr09	45142109
30	Gh_A11G0870	Atchr11	8883065	Gh_D10G0710	Dtchr10	8193796
31	Gh_A11G0870	Atchr11	8883065	Gh_D11G0238	Dtchr11	1972698
32	Gh_A11G0870	Atchr11	8883065	Gh_D11G0290	Dtchr11	2479301
33	Gh_A11G0870	Atchr11	8883065	Gh_D12G2306	Dtchr12	56253764
34	Gh_A12G2278	Atchr12	85469387	Gh_D04G0019	Dtchr04	369015
35	Gh_A05G3585	Atchr05	91734996	Gh_D04G0019	Dtchr04	369015
36	Gh_A10G0677	Atchr10	11422603	Gh_A11G0224	Atchr11	2086831
37	Gh_A11G0224	Atchr11	2086831	Gh_A12G2127	Atchr12	84161425
38	Gh_A11G0224	Atchr11	2086831	Gh_D11G0238	Dtchr11	1972698
38	Gh_A11G0270	Atchr11	2508643	Gh_D11G0290	Dtchr11	2479301
39	Gh_A11G0224	Atchr11	2086831	Gh_D12G2306	Dtchr12	56253764
40	Gh_A10G0677	Atchr10	11422603	Gh_D11G0238	Dtchr11	1972698
41	Gh_A12G2127	Atchr12	84161425	Gh_D11G0238	Dtchr11	1972698
42	Gh_D11G0238	Dtchr11	1972698	Gh_D12G2306	Dtchr12	56253764
43	Gh_A05G3585	Atchr05	91734996	Gh_A09G1646	Atchr09	70074853
44	Gh_A05G3585	Atchr05	91734996	Gh_A12G2278	Atchr12	85469387
45	Gh_A05G3585	Atchr05	91734996	Gh_D09G1740	Dtchr09	45142109
46	Gh_A09G1646	Atchr09	70074853	Gh_A12G2127	Atchr12	84161425
47	Gh_A12G2127	Atchr12	84161425	Gh_A12G2278	Atchr12	85469387
48	Gh_A12G2127	Atchr12	84161425	Gh_D09G1740	Dtchr09	45142109
49	Gh_A12G2127	Atchr12	84161425	Gh_D12G2306	Dtchr12	56253764
49	Gh_A12G1895	Atchr12	81583852	Gh_D12G2076	Dtchr12	53816610
50	Gh_A09G1646	Atchr09	70074853	Gh_D12G2306	Dtchr12	56253764
51	Gh_A12G2278	Atchr12	85469387	Gh_D12G2306	Dtchr12	56253764
52	Gh_D09G1740	Dtchr09	45142109	Gh_D12G2306	Dtchr12	56253764
53	Gh_A12G2278	Atchr12	85469387	Gh_D09G1740	Dtchr09	45142109
54	Gh_A09G1646	Atchr09	70074853	Gh_D09G1740	Dtchr09	45142109
55	Gh_A06G1418	Atchr06	96719815	Gh_A10G2142	Atchr10	100224005
56	Gh_A06G1418	Atchr06	96719815	Gh_D06G1764	Dtchr06	57434500
57	Gh_A06G1418	Atchr06	96719815	Gh_D10G2388	Dtchr10	62891283
58	Gh_A10G2142	Atchr10	100224005	Gh_D06G1764	Dtchr06	57434500
59	Gh_D06G1764	Dtchr06	57434500	Gh_D10G2388	Dtchr10	62891283
60	Gh_A10G2142	Atchr10	100224005	Gh_D10G2388	Dtchr10	62891283
61	Gh_A05G2630	Atchr05	40354488	Gh_D05G2920	Dtchr05	34349652
62	Gh_D01G2250	Dtchr01	61383112	Gh_A09G2421	Atchr09	49513
63	Gh_D09G1585	Dtchr09	43436474	Gh_A09G2421	Atchr09	49513
64	Gh_A01G1990	Atchr01	99834425	Gh_A09G2421	Atchr09	49513
65	Gh_D01G2250	Dtchr01	61383112	Gh_D09G1585	Dtchr09	43436474
66	Gh_D05G0441	Dtchr05	3562488	Gh_D09G1585	Dtchr09	43436474
67	Gh_A01G1990	Atchr01	99834425	Gh_D09G1585	Dtchr09	43436474
68	Gh_A01G1990	Atchr01	99834425	Gh_D01G2250	Dtchr01	61383112
69	Gh_A05G1297	Atchr05	13309844	Gh_D05G1468	Dtchr05	13076893
70	Gh_A03G0015	Atchr03	209404	Gh_A12G1895	Atchr12	81583852
71	Gh_A11G0270	Atchr11	2508643	Gh_A12G1895	Atchr12	81583852
72	Gh_A12G1895	Atchr12	81583852	Gh_D11G0290	Dtchr11	2479301
73	Gh_A03G0015	Atchr03	209404	Gh_D12G2076	Dtchr12	53816610
74	Gh_A11G0270	Atchr11	2508643	Gh_D12G2076	Dtchr12	53816610
75	Gh_D11G0290	Dtchr11	2479301	Gh_D12G2076	Dtchr12	53816610
76	Gh_A03G0015	Atchr03	209404	Gh_A11G0270	Atchr11	2508643
77	Gh_A03G0015	Atchr03	209404	Gh_D11G0290	Dtchr11	2479301
78	Gh_A05G0336	Atchr05	3691570	Gh_D05G0441	Dtchr05	3562488
79	Gh_A08G2221	Atchr08	103154122	Gh_D05G0441	Dtchr05	3562488
80	Gh_D05G0441	Dtchr05	3562488	Gh_D07G0193	Dtchr07	2062157
81	Gh_D05G0441	Dtchr05	3562488	Gh_D08G2587	Dtchr08	65484088
82	Gh_D05G0441	Dtchr05	3562488	Gh_A07G2326	Atchr07	53516
83	Gh_A10G0677	Atchr10	11422603	Gh_D10G0710	Dtchr10	8193796
84	Gh_A05G0336	Atchr05	3691570	Gh_A08G2221	Atchr08	103154122
85	Gh_A08G2221	Atchr08	103154122	Gh_D07G0193	Dtchr07	2062157
86	Gh_A08G2221	Atchr08	103154122	Gh_D08G2587	Dtchr08	65484088
87	Gh_A05G0336	Atchr05	3691570	Gh_D07G0193	Dtchr07	2062157
88	Gh_A05G0336	Atchr05	3691570	Gh_D08G2587	Dtchr08	65484088
89	Gh_D07G0193	Dtchr07	2062157	Gh_D08G2587	Dtchr08	65484088
90	Gh_D07G0193	Dtchr07	2062157	Gh_A07G2326	Atchr07	53516
91	Gh_A09G1646	Atchr09	70074853	Gh_A12G2278	Atchr12	85469387
92	Gorai_004G152300	D04	43296169	Cotton_A_24449	A03	81763181
93	Gorai_007G107500	D07	8094420	Cotton_A_24449	A03	81763181
94	Gorai_004G152300	D04	43296169	Cotton_A_14394	A04	8094948
95	Gorai_007G107500	D07	8094420	Cotton_A_14394	A04	8094948
96	Gorai_007G026100	D07	1807857	Cotton_A_14394	A04	8094948
97	Gorai_008G270200	D08	54926821	Cotton_A_14394	A04	8094948
98	Gorai_008G253700	D08	53699515	Cotton_A_14394	A04	8094948
99	Gorai_007G026100	D07	1807857	Cotton_A_36156	A07	73714957
100	Gorai_007G026100	D07	1807857	Cotton_A_13258	A06	16162646
101	Gorai_008G253700	D08	53699515	Cotton_A_13258	A06	16162646
102	Gorai_008G253700	D08	53699515	Cotton_A_23205	A06	16162646
103	Gorai_008G270200	D08	54926821	Cotton_A_23205	A06	16162646
104	Gorai_007G107500	D07	8094420	Cotton_A_23205	A06	16162646
105	Gorai_007G026100	D07	1807857	Cotton_A_23205	A06	16162646
106	Gorai_008G270200	D08	54926821	Cotton_A_20366	A12	137387219
107	Gorai_012G003800	D12	449941	Cotton_A_20366	A12	137387219
108	Gorai_006G200700	D06	45772363	Cotton_A_20366	A12	137387219
109	Gorai_006G200700	D06	45772363	Cotton_A_08084	A11	62921632
110	Gorai_007G107500	D07	8094420	Cotton_A_08084	A11	62921632
111	Gorai_008G270200	D08	54926821	Cotton_A_08084	A11	62921632
112	Gorai_006G200700	D06	45772363	Cotton_A_17740	A06	21651455
113	Gorai_007G107500	D07	8094420	Cotton_A_17740	A06	21651455
114	Gorai_008G253700	D08	53699515	Cotton_A_17740	A06	21651455
115	Gorai_008G270200	D08	54926821	Cotton_A_17740	A06	21651455
116	Gorai_012G003800	D12	449941	Cotton_A_17740	A06	21651455
117	Gorai_009G323000	D09	31709480	Cotton_A_31479	A10	76784744
118	Gorai_011G290300	D11	62162095	Cotton_A_31479	A10	76784744
119	Gorai_011G290300	D11	62162095	Cotton_A_15835	A13	66299370
120	Gorai_002G266100	D02	62556803	Cotton_A_22319	A10	112839190
121	Gorai_006G185000	D06	44220870	Cotton_A_22319	A10	112839190
122	Gorai_002G266100	D02	62556803	Cotton_A_00296	A02	70371479
123	Gorai_006G185000	D06	44220870	Cotton_A_00296	A02	70371479
124	Gorai_003G181600	D03	45327904	Cotton_A_07906	A06	50464181
125	Gorai_007G031800	D07	2186919	Cotton_A_07906	A06	50464181
126	Gorai_008G226500	D08	51309508	Cotton_A_07906	A06	50464181
127	Gorai_009G162000	D09	12436365	Cotton_A_11270	A10	19476005
128	Gorai_011G081100	D11	8170496	Cotton_A_11801	A09	94672709
129	Gorai_003G181600	D03	45327904	Cotton_A_23118	A07	110513952
130	Gorai_007G031800	D07	2186919	Cotton_A_23118	A07	110513952
131	Gorai_008G226500	D08	51309508	Cotton_A_23118	A07	110513952
132	Gorai_001G023000	D01	2173325	Cotton_A_11886	A03	22242083
133	Gorai_004G287300	D04	61741999	Cotton_A_11886	A03	22242083
134	Gorai_009G045700	D09	3299577	Cotton_A_11886	A03	22242083
135	Gorai_001G023000	D01	2173325	Cotton_A_05614	CAL	2917056
136	Gorai_009G045700	D09	3299577	Cotton_A_05614	CAL	2917056
137	Gorai_009G162000	D09	12436365	Cotton_A_17533	A09	89897379
138	Gorai_003G181600	D03	45327904	Cotton_A_09168	A13	44416859
139	Gorai_007G031800	D07	2186919	Cotton_A_09168	A13	44416859
140	Gorai_008G226500	D08	51309508	Cotton_A_09168	A13	44416859
141	Gorai_001G023000	D01	2173325	Cotton_A_13999	CAL	123902509
142	Gorai_004G287300	D04	61741999	Cotton_A_13999	CAL	123902509
143	Gorai_009G045700	D09	3299577	Cotton_A_13999	CAL	123902509
144	Cotton_A_24449	A03	81763181	Cotton_A_14394	A04	8094948
145	Cotton_A_23205	A06	16162646	Cotton_A_14394	A04	8094948
146	Cotton_A_14394	A04	8094948	Cotton_A_17740	A06	21651455
147	Cotton_A_20366	A12	137387219	Cotton_A_36156	A07	73714957
148	Cotton_A_23205	A06	16162646	Cotton_A_13258	A06	16162646
149	Cotton_A_23205	A06	16162646	Cotton_A_17740	A06	21651455
150	Cotton_A_08084	A11	62921632	Cotton_A_20366	A12	137387219
151	Cotton_A_20366	A12	137387219	Cotton_A_17740	A06	21651455
152	Cotton_A_22319	A10	112839190	Cotton_A_00296	A02	70371479
153	Cotton_A_09168	A13	44416859	Cotton_A_07906	A06	50464181
154	Cotton_A_07906	A06	50464181	Cotton_A_23118	A07	110513952
155	Cotton_A_11270	A10	19476005	Cotton_A_17533	A09	89897379
156	Cotton_A_09168	A13	44416859	Cotton_A_23118	A07	110513952
157	Cotton_A_13999	CAL	123902509	Cotton_A_11886	A03	22242083
158	Cotton_A_05614	CAL	2917056	Cotton_A_13999	CAL	123902509
159	Gh_A08G1117	Atchr08	79287669	Cotton_A_24449	A03	81763181
160	Gh_A08G1117	Atchr08	79287669	Cotton_A_14394	A04	8094948
161	Gh_A08G1117	Atchr08	79287669	Cotton_A_17740	A06	21651455
162	Gh_A08G1117	Atchr08	79287669	Cotton_A_23118	A07	110513952
163	Gh_D08G1399	Dtchr08	46177768	Cotton_A_24449	A03	81763181
164	Gh_D08G1399	Dtchr08	46177768	Cotton_A_14394	A04	8094948
165	Gh_D08G1399	Dtchr08	46177768	Cotton_A_17740	A06	21651455
166	Gh_D08G1399	Dtchr08	46177768	Cotton_A_23118	A07	110513952
167	Gh_D11G1013	Dtchr11	8897168	Cotton_A_23205	A06	16162646
168	Gh_D11G1013	Dtchr11	8897168	Cotton_A_08084	A11	62921632
169	Gh_D11G1013	Dtchr11	8897168	Cotton_A_24449	A03	81763181
170	Gh_D11G1013	Dtchr11	8897168	Cotton_A_14394	A04	8094948
171	Gh_D11G1013	Dtchr11	8897168	Cotton_A_17740	A06	21651455
172	Gh_D11G1013	Dtchr11	8897168	Cotton_A_13258	A06	16162646
173	Gh_A11G0870	Atchr11	8883065	Cotton_A_23205	A06	16162646
174	Gh_A11G0870	Atchr11	8883065	Cotton_A_08084	A11	62921632
175	Gh_A11G0870	Atchr11	8883065	Cotton_A_24449	A03	81763181
176	Gh_A11G0870	Atchr11	8883065	Cotton_A_11886	A03	22242083
177	Gh_A11G0870	Atchr11	8883065	Cotton_A_14394	A04	8094948
178	Gh_A11G0870	Atchr11	8883065	Cotton_A_17740	A06	21651455
179	Gh_A11G0870	Atchr11	8883065	Cotton_A_13258	A06	16162646
180	Gh_D04G0019	Dtchr04	369015	Cotton_A_20366	A12	137387219
181	Gh_D04G0019	Dtchr04	369015	Cotton_A_17740	A06	21651455
182	Gh_A11G0224	Atchr11	2086831	Cotton_A_23205	A06	16162646
183	Gh_A11G0224	Atchr11	2086831	Cotton_A_14394	A04	8094948
184	Gh_A11G0224	Atchr11	2086831	Cotton_A_13258	A06	16162646
185	Gh_A11G0224	Atchr11	2086831	Cotton_A_23118	A07	110513952
186	Gh_D11G0238	Dtchr11	1972698	Cotton_A_23205	A06	16162646
187	Gh_D11G0238	Dtchr11	1972698	Cotton_A_08084	A11	62921632
188	Gh_D11G0238	Dtchr11	1972698	Cotton_A_14394	A04	8094948
189	Gh_D11G0238	Dtchr11	1972698	Cotton_A_13258	A06	16162646
190	Gh_D11G0238	Dtchr11	1972698	Cotton_A_36156	A07	73714957
191	Gh_A05G3585	Atchr05	91734996	Cotton_A_20366	A12	137387219
192	Gh_A05G3585	Atchr05	91734996	Cotton_A_17740	A06	21651455
193	Gh_A12G2127	Atchr12	84161425	Cotton_A_23205	A06	16162646
194	Gh_A12G2127	Atchr12	84161425	Cotton_A_14394	A04	8094948
195	Gh_A12G2127	Atchr12	84161425	Cotton_A_17740	A06	21651455
196	Gh_A12G2127	Atchr12	84161425	Cotton_A_13258	A06	16162646
197	Gh_D12G2306	Dtchr12	56253764	Cotton_A_23205	A06	16162646
198	Gh_D12G2306	Dtchr12	56253764	Cotton_A_14394	A04	8094948
199	Gh_D12G2306	Dtchr12	56253764	Cotton_A_13258	A06	16162646
200	Gh_D09G1740	Dtchr09	45142109	Cotton_A_23205	A06	16162646
201	Gh_D09G1740	Dtchr09	45142109	Cotton_A_08084	A11	62921632
202	Gh_D09G1740	Dtchr09	45142109	Cotton_A_20366	A12	137387219
203	Gh_D09G1740	Dtchr09	45142109	Cotton_A_17740	A06	21651455
204	Gh_A09G1646	Atchr09	70074853	Cotton_A_23205	A06	16162646
205	Gh_A09G1646	Atchr09	70074853	Cotton_A_08084	A11	62921632
206	Gh_A09G1646	Atchr09	70074853	Cotton_A_20366	A12	137387219
207	Gh_A09G1646	Atchr09	70074853	Cotton_A_17740	A06	21651455
208	Gh_A12G2278	Atchr12	85469387	Cotton_A_08084	A11	62921632
209	Gh_A12G2278	Atchr12	85469387	Cotton_A_20366	A12	137387219
210	Gh_A12G2278	Atchr12	85469387	Cotton_A_14394	A04	8094948
211	Gh_A12G2278	Atchr12	85469387	Cotton_A_17740	A06	21651455
212	Gh_A10G2142	Atchr10	100224005	Cotton_A_31479	A10	76784744
213	Gh_A10G2142	Atchr10	100224005	Cotton_A_15835	A13	66299370
214	Gh_A05G2630	Atchr05	40354488	Cotton_A_31479	A10	76784744
215	Gh_D05G2920	Dtchr05	34349652	Cotton_A_31479	A10	76784744
216	Gh_D10G2388	Dtchr10	62891283	Cotton_A_15835	A13	66299370
217	Gh_D09G1585	Dtchr09	43436474	Cotton_A_22319	A10	112839190
218	Gh_D09G1585	Dtchr09	43436474	Cotton_A_00296	A02	70371479
219	Gh_A01G1990	Atchr01	99834425	Cotton_A_22319	A10	112839190
220	Gh_A01G1990	Atchr01	99834425	Cotton_A_00296	A02	70371479
221	Gh_D01G2250	Dtchr01	61383112	Cotton_A_22319	A10	112839190
222	Gh_D01G2250	Dtchr01	61383112	Cotton_A_00296	A02	70371479
223	Gh_D05G1468	Dtchr05	13076893	Cotton_A_11270	A10	19476005
224	Gh_D05G1468	Dtchr05	13076893	Cotton_A_17533	A09	89897379
225	Gh_A12G1895	Atchr12	81583852	Cotton_A_09168	A13	44416859
226	Gh_A12G1895	Atchr12	81583852	Cotton_A_07906	A06	50464181
227	Gh_A12G1895	Atchr12	81583852	Cotton_A_23118	A07	110513952
228	Gh_D12G2076	Dtchr12	53816610	Cotton_A_09168	A13	44416859
229	Gh_D12G2076	Dtchr12	53816610	Cotton_A_07906	A06	50464181
230	Gh_D12G2076	Dtchr12	53816610	Cotton_A_23118	A07	110513952
231	Gh_A03G0015	Atchr03	209404	Cotton_A_09168	A13	44416859
232	Gh_A03G0015	Atchr03	209404	Cotton_A_07906	A06	50464181
233	Gh_A03G0015	Atchr03	209404	Cotton_A_23118	A07	110513952
234	Gh_D05G0441	Dtchr05	3562488	Cotton_A_05614	CAL	2917056
235	Gh_D05G0441	Dtchr05	3562488	Cotton_A_13999	CAL	123902509
236	Gh_D05G0441	Dtchr05	3562488	Cotton_A_11886	A03	22242083
237	Gh_D10G0710	Dtchr10	8193796	Cotton_A_11801	A09	94672709
238	Gh_A08G2221	Atchr08	103154122	Cotton_A_13999	CAL	123902509
239	Gh_A08G2221	Atchr08	103154122	Cotton_A_11886	A03	22242083
240	Gh_A05G0336	Atchr05	3691570	Cotton_A_13999	CAL	123902509
241	Gh_A05G0336	Atchr05	3691570	Cotton_A_05614	CAL	2917056
242	Gh_A05G0336	Atchr05	3691570	Cotton_A_11886	A03	22242083
243	Gh_D08G2587	Dtchr08	65484088	Cotton_A_13999	CAL	123902509
244	Gh_D08G2587	Dtchr08	65484088	Cotton_A_11886	A03	22242083
245	Gh_A05G1297	Atchr05	13309844	Cotton_A_11270	A10	19476005
246	Gh_A05G1297	Atchr05	13309844	Cotton_A_17533	A09	89897379
247	Gh_A11G0270	Atchr11	2508643	Cotton_A_09168	A13	44416859
248	Gh_A11G0270	Atchr11	2508643	Cotton_A_07906	A06	50464181
249	Gh_D07G0193	Dtchr07	2062157	Cotton_A_05614	CAL	2917056
250	Gh_D07G0193	Dtchr07	2062157	Cotton_A_13999	CAL	123902509
251	Gh_D07G0193	Dtchr07	2062157	Cotton_A_11886	A03	22242083
252	Gh_D07G0193	Dtchr07	2062157	Cotton_A_17533	A09	89897379
253	Gh_D11G0290	Dtchr11	2479301	Cotton_A_09168	A13	44416859
254	Gh_D11G0290	Dtchr11	2479301	Cotton_A_07906	A06	50464181
255	Gh_D11G0290	Dtchr11	2479301	Cotton_A_23118	A07	110513952
256	Gh_A10G0677	Atchr10	11422603	Cotton_A_11801	A09	94672709
257	Gh_A08G1117	Atchr08	79287669	Gorai_004G152300	D04	43296169
258	Gh_A08G1117	Atchr08	79287669	Gorai_007G107500	D07	8094420
259	Gh_A08G1117	Atchr08	79287669	Gorai_008G270200	D08	54926821
260	Gh_A08G1117	Atchr08	79287669	Gorai_009G045700	D09	3299577
261	Gorai_004G152300	D04	43296169	Gh_D08G1399	Dtchr08	46177768
262	Gorai_007G107500	D07	8094420	Gh_D08G1399	Dtchr08	46177768
263	Gorai_008G270200	D08	54926821	Gh_D08G1399	Dtchr08	46177768
364	Gorai_004G152300	D04	43296169	Gh_D11G1013	Dtchr11	8897168
265	Gorai_006G200700	D06	45772363	Gh_D11G1013	Dtchr11	8897168
266	Gorai_007G107500	D07	8094420	Gh_D11G1013	Dtchr11	8897168
266	Gorai_007G026100	D07	1807857	Gh_D11G0238	Dtchr11	1972698
266	Gorai_007G031800	D07	2186919	Gh_D11G0290	Dtchr11	2479301
267	Gorai_007G026100	D07	1807857	Gh_D11G1013	Dtchr11	8897168
268	Gorai_008G253700	D08	53699515	Gh_D11G1013	Dtchr11	8897168
269	Gorai_008G270200	D08	54926821	Gh_D11G1013	Dtchr11	8897168
270	Gorai_009G045700	D09	3299577	Gh_D11G1013	Dtchr11	8897168
271	Gh_A11G0870	Atchr11	8883065	Gorai_004G152300	D04	43296169
272	Gh_A11G0870	Atchr11	8883065	Gorai_006G200700	D06	45772363
273	Gh_A11G0870	Atchr11	8883065	Gorai_007G107500	D07	8094420
274	Gh_A11G0870	Atchr11	8883065	Gorai_007G026100	D07	1807857
275	Gh_A11G0870	Atchr11	8883065	Gorai_008G253700	D08	53699515
276	Gh_A11G0870	Atchr11	8883065	Gorai_008G270200	D08	54926821
277	Gh_A11G0870	Atchr11	8883065	Gorai_009G045700	D09	3299577
278	Gorai_008G270200	D08	54926821	Gh_D04G0019	Dtchr04	369015
279	Gorai_012G003800	D12	449941	Gh_D04G0019	Dtchr04	369015
280	Gh_A11G0224	Atchr11	2086831	Gorai_007G026100	D07	1807857
280	Gh_A11G0270	Atchr11	2508643	Gorai_007G031800	D07	2186919
281	Gh_A11G0224	Atchr11	2086831	Gorai_007G107500	D07	8094420
282	Gh_A11G0224	Atchr11	2086831	Gorai_008G253700	D08	53699515
283	Gorai_007G107500	D07	8094420	Gh_D11G0238	Dtchr11	1972698
284	Gorai_008G253700	D08	53699515	Gh_D11G0238	Dtchr11	1972698
285	Gh_A05G3585	Atchr05	91734996	Gorai_006G200700	D06	45772363
286	Gh_A05G3585	Atchr05	91734996	Gorai_008G270200	D08	54926821
287	Gh_A05G3585	Atchr05	91734996	Gorai_012G003800	D12	449941
288	Gh_A12G2127	Atchr12	84161425	Gorai_006G200700	D06	45772363
289	Gh_A12G2127	Atchr12	84161425	Gorai_007G026100	D07	1807857
290	Gh_A12G2127	Atchr12	84161425	Gorai_007G107500	D07	8094420
291	Gh_A12G2127	Atchr12	84161425	Gorai_008G253700	D08	53699515
292	Gorai_006G200700	D06	45772363	Gh_D12G2306	Dtchr12	56253764
293	Gorai_007G026100	D07	1807857	Gh_D12G2306	Dtchr12	56253764
294	Gorai_007G107500	D07	8094420	Gh_D12G2306	Dtchr12	56253764
295	Gorai_008G253700	D08	53699515	Gh_D12G2306	Dtchr12	56253764
295	Gorai_008G226500	D08	51309508	Gh_D12G2076	Dtchr12	53816610
296	Gorai_008G270200	D08	54926821	Gh_D12G2306	Dtchr12	56253764
297	Gorai_006G200700	D06	45772363	Gh_D09G1740	Dtchr09	45142109
297	Gorai_006G185000	D06	44220870	Gh_D09G1585	Dtchr09	43436474
298	Gorai_007G107500	D07	8094420	Gh_D09G1740	Dtchr09	45142109
299	Gorai_008G270200	D08	54926821	Gh_D09G1740	Dtchr09	45142109
300	Gorai_012G003800	D12	449941	Gh_D09G1740	Dtchr09	45142109
301	Gh_A09G1646	Atchr09	70074853	Gorai_006G200700	D06	45772363
302	Gh_A09G1646	Atchr09	70074853	Gorai_007G107500	D07	8094420
303	Gh_A09G1646	Atchr09	70074853	Gorai_008G270200	D08	54926821
304	Gh_A09G1646	Atchr09	70074853	Gorai_012G003800	D12	449941
305	Gh_A12G2278	Atchr12	85469387	Gorai_006G200700	D06	45772363
306	Gh_A12G2278	Atchr12	85469387	Gorai_007G107500	D07	8094420
307	Gh_A12G2278	Atchr12	85469387	Gorai_008G270200	D08	54926821
307	Gh_A12G1895	Atchr12	81583852	Gorai_008G226500	D08	51309508
308	Gh_A12G2278	Atchr12	85469387	Gorai_012G003800	D12	449941
309	Gorai_008G270200	D08	54926821	Gh_D12G2694	Dtchr12	23754
310	Gh_A06G1418	Atchr06	96719815	Gorai_009G323000	D09	31709480
311	Gh_A06G1418	Atchr06	96719815	Gorai_010G194800	D10	55438621
312	Gh_A06G1418	Atchr06	96719815	Gorai_011G290300	D11	62162095
313	Gorai_010G194800	D10	55438621	Gh_D06G1764	Dtchr06	57434500
314	Gorai_011G290300	D11	62162095	Gh_D06G1764	Dtchr06	57434500
315	Gh_A10G2142	Atchr10	100224005	Gorai_010G194800	D10	55438621
316	Gh_A10G2142	Atchr10	100224005	Gorai_011G290300	D11	62162095
317	Gh_A05G2630	Atchr05	40354488	Gorai_009G323000	D09	31709480
318	Gorai_009G323000	D09	31709480	Gh_D05G2920	Dtchr05	34349652
318	Gorai_009G162000	D09	12436365	Gh_D05G1468	Dtchr05	13076893
319	Gorai_010G194800	D10	55438621	Gh_D10G2388	Dtchr10	62891283
320	Gorai_011G290300	D11	62162095	Gh_D10G2388	Dtchr10	62891283
321	Gorai_002G266100	D02	62556803	Gh_A09G2421	Atchr09	49513
322	Gorai_006G185000	D06	44220870	Gh_A09G2421	Atchr09	49513
323	Gorai_009G045700	D09	3299577	Gh_D09G1585	Dtchr09	43436474
324	Gorai_002G266100	D02	62556803	Gh_D09G1585	Dtchr09	43436474
325	Gh_A01G1990	Atchr01	99834425	Gorai_002G266100	D02	62556803
326	Gh_A01G1990	Atchr01	99834425	Gorai_006G185000	D06	44220870
327	Gorai_002G266100	D02	62556803	Gh_D01G2250	Dtchr01	61383112
328	Gorai_006G185000	D06	44220870	Gh_D01G2250	Dtchr01	61383112
329	Gh_A12G1895	Atchr12	81583852	Gorai_003G181600	D03	45327904
330	Gh_A12G1895	Atchr12	81583852	Gorai_004G152300	D04	43296169
331	Gh_A12G1895	Atchr12	81583852	Gorai_007G031800	D07	2186919
332	Gorai_003G181600	D03	45327904	Gh_D12G2076	Dtchr12	53816610
333	Gorai_007G031800	D07	2186919	Gh_D12G2076	Dtchr12	53816610
334	Gh_A03G0015	Atchr03	209404	Gorai_003G181600	D03	45327904
335	Gh_A03G0015	Atchr03	209404	Gorai_007G031800	D07	2186919
336	Gh_A03G0015	Atchr03	209404	Gorai_008G226500	D08	51309508
337	Gorai_001G023000	D01	2173325	Gh_D05G0441	Dtchr05	3562488
338	Gorai_004G287300	D04	61741999	Gh_D05G0441	Dtchr05	3562488
339	Gorai_004G152300	D04	43296169	Gh_D05G0441	Dtchr05	3562488
340	Gorai_009G045700	D09	3299577	Gh_D05G0441	Dtchr05	3562488
341	Gorai_007G107500	D07	8094420	Gh_D10G0710	Dtchr10	8193796
342	Gorai_011G081100	D11	8170496	Gh_D10G0710	Dtchr10	8193796
343	Gh_A08G2221	Atchr08	103154122	Gorai_001G023000	D01	2173325
344	Gh_A08G2221	Atchr08	103154122	Gorai_004G287300	D04	61741999
345	Gh_A08G2221	Atchr08	103154122	Gorai_009G045700	D09	3299577
346	Gh_A05G0336	Atchr05	3691570	Gorai_001G023000	D01	2173325
347	Gh_A05G0336	Atchr05	3691570	Gorai_004G287300	D04	61741999
348	Gh_A05G0336	Atchr05	3691570	Gorai_004G152300	D04	43296169
349	Gh_A05G0336	Atchr05	3691570	Gorai_009G045700	D09	3299577
349	Gh_A05G1297	Atchr05	13309844	Gorai_009G162000	D09	12436365
350	Gorai_001G023000	D01	2173325	Gh_D08G2587	Dtchr08	65484088
351	Gorai_004G287300	D04	61741999	Gh_D08G2587	Dtchr08	65484088
352	Gorai_009G045700	D09	3299577	Gh_D08G2587	Dtchr08	65484088
353	Gh_A11G0270	Atchr11	2508643	Gorai_003G181600	D03	45327904
354	Gh_A11G0270	Atchr11	2508643	Gorai_008G226500	D08	51309508
355	Gorai_001G023000	D01	2173325	Gh_A07G2326	Atchr07	53516
356	Gorai_009G045700	D09	3299577	Gh_A07G2326	Atchr07	53516
357	Gorai_009G045700	D09	3299577	Gh_D07G0193	Dtchr07	2062157
358	Gorai_001G023000	D01	2173325	Gh_D07G0193	Dtchr07	2062157
359	Gorai_003G181600	D03	45327904	Gh_D11G0290	Dtchr11	2479301
360	Gorai_007G107500	D07	8094420	Gh_D11G0290	Dtchr11	2479301
361	Gorai_008G226500	D08	51309508	Gh_D11G0290	Dtchr11	2479301
362	Gh_A10G0677	Atchr10	11422603	Gorai_007G107500	D07	8094420
363	Gh_A10G0677	Atchr10	11422603	Gorai_007G026100	D07	1807857
364	Gh_A10G0677	Atchr10	11422603	Gorai_011G081100	D11	8170496
365	Gorai_001G023000	D01	2173325	Gorai_004G287300	D04	61741999
366	Gorai_001G023000	D01	2173325	Gorai_009G045700	D09	3299577
367	Gorai_002G266100	D02	62556803	Gorai_006G185000	D06	44220870
368	Gorai_003G181600	D03	45327904	Gorai_007G031800	D07	2186919
369	Gorai_003G181600	D03	45327904	Gorai_008G226500	D08	51309508
370	Gorai_004G152300	D04	43296169	Gorai_007G107500	D07	8094420
371	Gorai_004G152300	D04	43296169	Gorai_008G270200	D08	54926821
372	Gorai_004G152300	D04	43296169	Gorai_009G045700	D09	3299577
273	Gorai_004G287300	D04	61741999	Gorai_009G045700	D09	3299577
374	Gorai_006G200700	D06	45772363	Gorai_007G107500	D07	8094420
375	Gorai_006G200700	D06	45772363	Gorai_008G270200	D08	54926821
376	Gorai_006G200700	D06	45772363	Gorai_012G003800	D12	449941
377	Gorai_007G026100	D07	1807857	Gorai_007G107500	D07	8094420
378	Gorai_007G026100	D07	1807857	Gorai_008G253700	D08	53699515
379	Gorai_007G031800	D07	2186919	Gorai_008G226500	D08	51309508
380	Gorai_007G107500	D07	8094420	Gorai_008G270200	D08	54926821
381	Gorai_007G107500	D07	8094420	Gorai_009G045700	D09	3299577
382	Gorai_007G107500	D07	8094420	Gorai_008G253700	D08	53699515
383	Gorai_008G253700	D08	53699515	Gorai_008G270200	D08	54926821
384	Gorai_008G270200	D08	54926821	Gorai_012G003800	D12	449941
385	Gorai_010G194800	D10	55438621	Gorai_011G290300	D11	62162095
