# Supplementary material for: Genome-wide identification of ABA receptor PYL family and expression analysis of PYLs in response to ABA and osmotic stress in Gossypium
Source: PeerJ. 2017 Dec 6;5:e4126. doi: 10.7717/peerj.4126 (PMC5723141; doi:10.7717/peerj.4126)
Supplement: File S1 [file peerj-05-4126-s009.fas]

>GrPYR1-3(008G226500)
----------------------------------------------------------------------------------------------------------------------------------------------------------MAVSKPAPFSSF------SQTTTHHLTLPPGISHDEFHDLIPSITQLHTYSDGPGKCSSLLAKRISAPHDL-------------------VWS-IVRR---------------------------------------------------------------FDKPQA-YKHFIQS--CAVEQG-----SQMVVGCTRKVNVISGLPADTSTERLDILDDERRVTGFSIIGGEHRLRN----------------------------YRSVTTVHGFN---RNGK---IWTVVLESYVVDVPEGNTEEDTRLFADTVVKLNLQKLAS-------------VTEGLARDD-DNDGNNS--------------
>GrPYR1-2(007G031800)
----------------------------------------------------------------------------------------------------------------------------------------------------------MADPKPEPSSSMPDPPPCSEPSSHHETVPTGLTDDEFSELIPSITEFHTYSVGPGQCSSLLAQRINAPHTA-------------------VWS-VVRR---------------------------------------------------------------FDKPHT-YKHFIKS--CSVKEG-----FQMVVGSTRDVSVISGLPAATSTERLDILDDEREVTGFTVLGGEHRLRN----------------------------YRSVTTVHGFE---RDGK---IWTVVLESYVVDIPEGNSEEDTRLFADTVVKLNLQQLAS-------------ITEGLARDATAVDGNKPQVM-----------
>GrPYR1-1(003G181600)
----------------------------------------------------------------------------------------------------------------------------------------------------------MAEPESEPT-----------TTTHHLTIPPGLTQDEFHELTPSITQYHTYTLGQGKCSSLLAQRINSPSDL-------------------VWS-IVRR---------------------------------------------------------------FDKPQT-YKHFIKS--CAVKDN-----FQMVVGCTRDVNVISGLPAATSTERLDILNDNEKVTGFSIIGGEHRLTN----------------------------YRSVTTVHGFE---RDGK---IWTVVLESYVVDVPEGNTEEDTRLFADTVVRLNLQKLAT-------------VAEGLARDG-VCNKSQGLIMLQSLYFSDVWN
>GrPYL9-7(008G270200)
----------------------------------------------------------------------------------------------------------------------------------------------------------------------------------MNGHSNGFSSAAAVAAAEHIRRHHLHEIGENQCSSTLIKHMKAPVPL-------------------VWS-LVRR---------------------------------------------------------------FDQPQK-YKPFVSR--C-IAQG------NLEIGSLREVYVKSGLPATTSTERLELLDDNEHILSIRIVCGDHRLKN----------------------------YSSIISLHPE---IINGR---PGTLVIESFVVDVPEGNTQDETCYFVEALIKCNLKSLAD-------------ISEGLAIQDRTEPIDL---------------
>GrPYL9-6(006G200700)
----------------------------------------------------------------------------------------------------------------------------------------------------------------------------------MNVSS-------SAAATEYIKRHHRHEAGENQCSSALVKLIKAPLPL-------------------VWS-LVRR---------------------------------------------------------------FDEPQK-YKPFVSR--C-VAPG------NLEIGSLREVDVKSGLPATTSTERLELLDDNEHILSIRIIGGDHRLQ----------------------------NYSSIISVHPE---IIDGR---PGTLVIESFVVDVPEGNTKDETCFFVEALIKCNLKSLAD-------------VSEGLAMQDQTERIDIRKLGAER--------
>GrPYL9-5(008G253700)
--------------------------------------------------------------------------------------------------------------------------------------------------------------------------------MVTNDYITMNGNGSSKRAEEFIKRYHKLEVKENQCSSSLVKHIKAPVHL-------------------VWS-LVRR---------------------------------------------------------------FDQPQK-YKPFVSR--C-VVQG------DLQVGSVREVNVKSGLPATTSTERLEYLDDDEHILSMTIVGGDHRLKN----------------------------YSSIVTVHPE---VIDGR---PGTLVIESFVVDVPDGNTKDETCYFVEALIKCNLKSLAD-------------VSERLAVQDRTEPIKRM--------------
>GrPYL9-4(007G026100)
--------------------------------------------------------------------------------------------------------------------------------------------------------------------------------MVTNNYITMNGNRFTKVEEEFIKKYHKHDVKENQCSSSLVKHIKAPVHL-------------------VWS-LVRR---------------------------------------------------------------FDQPQK-YKPFVSR--C-VLQG------DLQIGSVREVNVKSGLPATTSTERLEYLDDDEHILSMRIVGGDHRLKN----------------------------YSSIVTVHPK---VIDGR---PGTLVIESFVVDVPEGNTKDETCYFVEALIKCNLKSLAD-------------VSERLAVQDRTEPIERM--------------
>GrPYL9-3(012G003800)
----------------------------------------------------------------------------------------------------------------------------------------------------------------------------------MNGNSNGFGSAGAVAATEFVRRHHRHETGENQCSSAVVKRIKAPVPL-------------------VWS-LVRR---------------------------------------------------------------FDQPQK-YKPFVSR--C-VAQG------NLEIGSLREVDVKSGLPATTSTERLELLDDDEHILSIRIIGGDHRLKN----------------------------YSSIISLHPE---IIDGR---PGTLVIESFVVDVPEGNTKDETCYFVEALIKCNLKSLAD-------------VSEGLAVQDRTEPIDL---------------
>GrPYL9-2(004G152300)
----------------------------------------------------------------------------------------------------------------------------------------------------------------------------------MNGDD-----AQSMMESQYIQRHHRHNIRDDQCTSALVKHIKAPVHL-------------------VWS-LVRR---------------------------------------------------------------FDQPQK-YKPFVSR--C-IMKG------DLGIGSVREVNVKSGLPATTSTERLELLDDEEHILGIKIVGGDHRLRN----------------------------YSSIMTVHPE---VIEGR---PGTMVIESFVVDVPEGNTTDETCYFVEALIRCNLKSLAD-------------VSERMAVMDQTEPINRY--------------
>GrPYL9-1(007G107500)
----------------------------------------------------------------------------------------------------------------------------------------------------------------------------------MNGGD-----AYGMMEAQYIRRHHRHDIRDDQCSSALVKHVKAPVNL-------------------VWS-LVRR---------------------------------------------------------------FDQPQK-YKPFVSR--C-IMKG------DLGIGSVREVNVKSGLPATTSTERLELLDDEEHILGIKIVGGDHRLRN----------------------------YSSIITVHPE---VIEGR---PGTMVIESFAVDVPEGNTKDETCYFVEALIRCNLKSLAD-------------VSERMAVLDQTQPINGY--------------
>GrPYL6-2(010G194800)
--------------------------------------------------------------------------------MPSSLQLHR-----------TTTAVG----------------------------------------------------TCHHQ--------KQQPPPP-TTLTTFFPLPTGVSFPDMVSAYHFHTLGPNQCCSAVVQTINAPVET-------------------VWS-VVRR---------------------------------------------------------------FDNPQA-YKHFLKS--CHVIVG------DGNVGSLREVHVISGLPAAFSTERLEILDDEHHVLSFSVVGGVHRLNN----------------------------YKSVTTLHAS-----NKG---NGTVVVESFVVDIPPGNTREDTCTFVDTIVRCNLQSLAQ-------------MAENMATKESLSSSP----------------
>GrPYL6-1(011G290300)
--------------------------------------------------------------------------------MPSSLQLHRS----------TATTFGSS--------------------------------------------------HHHHHHK------QPQPLPT-TTLTRCSPLPRGVSLPDAVSLYHVHTLGPNQCCSAVVQLIEAPIET-------------------AWS-LVRR---------------------------------------------------------------FDNPQA-YKNFLKS--CHVIVG------DGDVGTLRKVHVISGLPAASSTERLEILDDERHVLSFSVVGGDHRLRN----------------------------YKSVTTLHAS-----TDG---KGTVAVESYVVDVPSGNTKEDTCTFVDMIVSCNLRSLAQ-------------MAGNSAKKEKYSSSP----------------
>GrPYL4-3(009G323000)
--------------------------------------------------------------------------------MPSSLKLHPP----------LAATIG----------------------------------------------------TCNQK--------QNQPITTSTALTRFFPLPCGISLPDTVATYHVHTLGPNQCGSAVVQAIEAPIET-------------------VWS-VVRR---------------------------------------------------------------FDNPQA-YKQFLKS--CHIIVG------DGNVGTLREVHVVSGLPAASSVEKLEILDDERHVLSFSVVGGDHRLTN----------------------------YRSVTTLHHS-----PKG---NGTLVVESFVVDIPVGNSREDTCIFVDTIVRCNLQSLAR-------------MAENMARTE----------------------
>GrPYL4-2(002G266100)
MVKGAGLHSKGSLVISIHFKYIFTLYKYPLNNKTCISSSPLCTAQNISQPLEKTSSSKATTPTHNTFHIVKCSFILQIHPPSTAETTIN-----------TPRHRQ----------------------------------------------------YYSVASS------YPLYFHFSMLYQKRYPITYTMPVPDAVARHHIHPVGPNQCCSAVVQQIAAPVST-------------------VWS-VVRR---------------------------------------------------------------FDNPQA-YKHFVKS--CHVIVG------DGDVGTLREVHVISGLPAARSTERLEILDEESHVLSFSVIGGEHRLAN----------------------------YRSVTTLHPS-----TNG---NGTVVVESYVVDVPPGNTEDDTCVFVDTIVRCNLQSLAQ-------------IAENLASRK----------------------
>GrPYL4-1(006G185000)
---------------------------------------------------------------------------MHANPPKSSLLLHR-----------INSDTP----------------------------------------------------AHNSTTS------TPD--NSFMLCQKRYPLTCNMPVPDTVARHHTHPVGPNQCCSAVVQQIAAPVST-------------------VWS-VVRR---------------------------------------------------------------FDNPQA-YKHFVKS--CHVIVG------DGEVGTLREVSVISGLPAARSTERLEILDDERHVISFSVVGGDHRLAN----------------------------YRSVTTLHPS-----TSG---NGTVVVESYVVDVPLGNTKDDTCVFVDTIVRCNLQSLAQ-------------IAENLSSRK----------------------
>GrPYL2-4(011G081100)
----------------------------------------------------------------------------------------------------------------------------------------------------------------------------MNPSLITSSNNNLT-EEEISKLESIIRTYHTFPSSSNTCTSLLTQRINVPLSF-------------------IWL-FVRD---------------------------------------------------------------FENPNK-YKHFIKS--CTMKGD-------GRVGSVRDVTVISGLPASTSTEVLEVLNDDEHVLSFRVVGGDHRLNN----------------------------YRAVTSVHEFK---EGGG-GEVYSIVLESYSVEIPQGNTEEDTKMFVDTVVKLNLQKLAE-------------VAMAAALKTPT--------------------
>GrPYL2-3(001G023000)
----------------------------------------------------------------------------------------------------------------------------------------------------------------------------MDS---------GLTQEEFDELKPLIDTYHKFDPTPNTCTSLIKQRIDAPART-------------------VWP-FVRS---------------------------------------------------------------FENPQK-YKHFVKS--CNISAG------DGGVGSVREVTVVSGLPASTSTERLEILDDAKRILSFRVVGGEHRLRN----------------------------YWSVTSVNEFH---NEGK---VYTIVLESYIVDIPEGNSGEDTKMFVDTVVKLNLQKLGI-------------VALGSFRG--HD-------------------
>GrPYL2-2(004G287300)
------------------------------------------------------------------------------------------------------------------------------------------------------------MNSKASFFFSSSSTTGMDSAE---PPPHGLTKEEYTELKPLIQTYHKFEPIPNTCTSLITQRIDAPVRA-------------------VWP-FIRS---------------------------------------------------------------FEAPQK-YKHFIKS--CNMSSG------DGGVGSVREVTVVSGLPASKSTERLEMLDDEKHILSFRVVGGEHRLRN----------------------------YRSVTSVSEFK---EEGK---VYTVVLESYIVDIPEGNSGEDTKMFVDTVVKLNLQKLGV-------------IAIAAGSVHGHD-------------------
>GrPYL2-1(009G045700)
----------------------------------------------------------------------------------------------------------------------------------------------------------------------------MDNSSEKPPPHLGLTREEYVELKPLVDAYHNFEPTPNTCTSLVTQRIDAPAEV-------------------VWP-FVRS---------------------------------------------------------------FENPQK-YKHFIKG--CNMRSG------DGSVGSVREVTVVSGLPASTSTERLEFLDDEKHVLSFRVVGGEHRLRN----------------------------YRSVTSVNEFH---KEGK---VYTIVLESYIVDIPEGNSGEDTKMFVDTVVKLNLQKLGI-------------VAMGSLHEPRHD-------------------
>GrPYL12(009G162000)
-------------------------------------------------------------------------------------------------------------------------------------------------------------------------------------MKGSKELQRHPKTEAMKNQYHTSQLSSNQCGSSLVQTIDAPLPL-------------------VWS-IIRR---------------------------------------------------------------FDNPQA-YKLFVKS--CKLRSG------NGGIGSVREVMVVSGLPAATSTERLDELDDECHVMMISIIGGDHRLVN----------------------------YRSTTTLHEI-SEEGMNG---GKTEVVESYVVDVPAGNSKEDTCCFANMIIGCNLRSLAR-------------ITEKMAKFHL---------------------
>GhPYR1-3D(Gh_D12G2076)
----------------------------------------------------------------------------------------------------------------------------------------------------------MAVSKPAPFSSF------SQTTTHHLTLPPGISHDEFHDLIPSITQLHTYSDGPGKCSSLLAKRISAPHDL-------------------VWS-IVRR---------------------------------------------------------------FDKPQA-YKHFIRS--CAVEQG-----SQMVVGCTRKVNVISGLPADTSTERLDILDDERRVTGFSIIGGEHRLRN----------------------------YRSVTTVHGFN---RNGR---IWTVVLESYVVDVPEGNTEEDTRLFADTVVKLNLQKLAS-------------VTEGLARDD-DNDGNNS--------------
>GhPYR1-3A(Gh_A12G1895)
----------------------------------------------------------------------------------------------------------------------------------------------------------MAVSKPAPFSSF------SQTTTHHLTLPPGISHDEFHDLIPSITQLHNYSVGPGKCSSLLAKRISAPHDL-------------------VWS-IVRR---------------------------------------------------------------FDKPQA-YKHFIRS--CAVEQG-----SQMVVGCTRKVNVISGLPADTSTERLDILDDERRVTGFSIIGGEHRLRN----------------------------YRSVTTVHGFN---RNGR---IWTVVLESYVVDVPEGNTEEDTRLFANTVVKLNLQKLAS-------------VTEGLARDD-DNDGNNS--------------
>GhPYR1-2D(Gh_D11G0290)
----------------------------------------------------------------------------------------------------------------------------------------------------------MADPKPEPSSSMPDPPPCSEPSSHHETVPTGLTDDEFSELIPSITEFHTYSVGPGQCSSLLAQRINAPHTA-------------------VWS-VVRR---------------------------------------------------------------FDKPHT-YKHFIKS--CSVKEG-----FQMVVGSTRDVSVISGLPAATSTERLDILDDEREVTGFTVLGGEHRLRN----------------------------YRSVTTVHGFE---RDGK---IWTVVLESYVVDIPEGNSEEDTRLFADTVVKLNLQQLAS-------------ITEGLARDATAVDGNKPQVM-----------
>GhPYR1-2A(Gh_A11G0270)
----------------------------------------------------------------------------------------------------------------------------------------------------------MADPKPEPSSSMPDPPPCSEPSSHHVTVPTGLTDDEFSELIPSIAEFHTYSVGPGQCSSLLAQRINAPHTA-------------------VWS-VVRR---------------------------------------------------------------FDKPHT-YKHFIKS--CSVKEG-----FQMVVGSTRDVSVISGLPAATSTERLDILDDEREVTGFTVLGGEHRLRN----------------------------YRSVTTVHGFE---RDGK---IWTVVLESYVVDIPEGNSEDDTRLFADTVVKLNLQQLAS-------------ITEGLARDATAADGNKPQVM-----------
>GhPYR1-1D(Gh_D03G1860)
----------------------------------------------------------------------------------------------------------------------------------------------------------MAEPESEP------------TTTHHLTIPPGLTQDEFHELTPSITQYHTYTLGQGKCSSLLAQRINSPSDL-------------------VWS-IVRR---------------------------------------------------------------FDKPQT-YKHFIKS--CAVKDN-----FQMVVGCTRDVNVISGLPAATSTERLDILNDNEKVTGFSIIGGEHRLTN----------------------------YRSVTTVHGFE---RDGK---IWTVVLESYVVDVPEGNTEEDTRLFADTVVRLNLQKLAT-------------VAEGLARDG-DCNKSQGLIMLQSLYFSDVWN
>GhPYR1-1A(Gh_A03G0015)
----------------------------------------------------------------------------------------------------------------------------------------------------------MAEPESEP------------TTTHHLTIPPGLTQDEFHELTPSITQYHTYTLGQGKCSSLLAQRINSPSDL-------------------VWS-IVRR---------------------------------------------------------------FDKPQT-YKHFIKS--CAVKDN-----FQMVVGCTRDVNVISGLPAATSTERLDILNDNEKVTGFSIIGGEHRLTN----------------------------YRSVTTVHGFE---RDGK---IWTVVLESYVVDVPEGNTEEDTRLFADTVVRLNLQKLAS-------------VAEGLARDG-DCNKSQ--VM-----------
>GhPYL9-8A(Gh_A12G2278)
----------------------------------------------------------------------------------------------------------------------------------------------------------------------------------MNGHSNGFGSVAAVAAAEYIRRHHLHEIGENQCSSTLVKHIKAPVPL-------------------VWS-LVRR---------------------------------------------------------------FDQPQK-YKPFVSR--C-IAQG------NLEIGSLREVYVKSGLPATTSTERLELLDDNEHILSIRIVCGDHRLKN----------------------------YSSIISLHPE---IINGR---PGTLVIESFVVDVPEGNTQDETCYFVEALIKCNLKSLAD-------------ISEGLAIQDRTEPIDL---------------
>GhPYL9-7D(Gh_D12G2694)
----------------------------------------------------------------------------------------------------------------------------------------------------------------------------------MNGHSNGFSGAAAVAAAEYIRRHHLHEIGENQCSSTLVKHIKAPVPL-------------------VWS-LVRR---------------------------------------------------------------FDQPQK-YKPFVSR--C-IAQG------NLKIGSLREVYVKSGLPATTSTERLELLDDNEHILSIRIVCGDHRLKN----------------------------YSSIISLHPE---IINGR---PGTLVIESFVVDVPEGNTQDETCYFVEALIKCNLKSLAD-------------ISEGLAIQDRTEPIDL---------------
>GhPYL9-7A(Gh_A05G3585)
----------------------------------------------------------------------------------------------------------------------------------------------------------------------------------MNGNSNGFGSAGAVAATEFLRRRHRHETGENQCSSAVVKRIKAPVPL-------------------VWS-LVRR---------------------------------------------------------------FDQPQK-YKPFVSR--C-VAQG------SLEIGSLREVDVKSGLPATTSTERLELLDDDEHILSIRIIGGDHRLKN----------------------------YSSIISLHPE---IIDGR---PGTLVIESFVVDVPEGNTKDETCYFVEALIKCNLKSLAD-------------VSEGLAVQDRTEPIDL---------------
>GhPYL9-6D(Gh_D09G1740)
----------------------------------------------------------------------------------------------------------------------------------------------------------------------------------MNVSS-------SAAATEYIKRHHRHEAGENQCSSALVKLIKAPLPL-------------------VWS-LVRR---------------------------------------------------------------FDEPQK-YKPFVSR--C-VAPG------NLEIGSLREVDVKSGLPATTSTERLELLDDNEHILSIRIIGGDHRLQ----------------------------NYSSIISVHPE---IIDGR---PGTLVIESFVVDVPEGNTKDETCFFVEALIKCNLKSLAD-------------VSEGLAMQDQTERIDIRKLGAER--------
>GhPYL9-6A(Gh_A09G1646)
----------------------------------------------------------------------------------------------------------------------------------------------------------------------------------MNVSS-------SAAATEYIKRHHRHEAGENQCSSALVKLIKAPLPL-------------------VWS-LVRR---------------------------------------------------------------FDEPQK-YKPFVSR--C-VAPG------NLEIGSLREVDVKSGLPATTSTERLELLDDNEHILSIRIIGGDHRLQ----------------------------NYSSIISVHPE---MIDGR---PGTLVIESFVVDVPEGNTKDETCFFVEALIKCNLKSLAD-------------VSEGLAMQDRTERIDIRKLGAER--------
>GhPYL9-5D(Gh_D12G2306)
--------------------------------------------------------------------------------------------------------------------------------------------------------------------------------MVTNDYITMNGNGFSKRAEEFIKRYHELEVKENQCSSSLVKHIKAPVHL-------------------VWS-LVRR---------------------------------------------------------------FDQPQK-YKPFVSR--C-VVQG------DLQVGSVREVNVKSGLPATTSTERLEYLDDDEHILSMTIVGGDHMLKN----------------------------YSSIVTVHPE---VIDGR---PGTLVIESFVVDVPDGNTKDETCYFVEALIKCNLKSLAD-------------VSERLAVQDRTEPIKRM--------------
>GhPYL9-5A(Gh_A12G2127)
--------------------------------------------------------------------------------------------------------------------------------------------------------------------------------MVTDDHVTMNGNGFSKMEEEFIKRYHKLEVKENQCSSSLVKHIKAPVHL-------------------VWS-LVRR---------------------------------------------------------------FDQPQK-YKPFVSR--C-VVQG------DLQVGSVREVNVKSGLPATTSTERLEYLDDDEHILSMTIVGGDHRLKN----------------------------YSSIVTVHPE---VIDGR---PGTLVIESFVVDIPDGNTKDETCYFVEALIKCNLKSLAD-------------VSERLAVQDRTEPIKIM--------------
>GhPYL9-4D(Gh_D11G0238)
--------------------------------------------------------------------------------------------------------------------------------------------------------------------------------MVTNNYITMNGNRFTKVEEEFIKKYHKHDVKENQCSSSLVKHIKAPVHL-------------------VWS-LVRR---------------------------------------------------------------FDQPQK-YKPFVSR--C-VLQG------DLQIGSVREVNVKSGLPATTSTERLEYLDDDEHILSMRIVGGDHRLKN----------------------------YSSIVTVHPK---VIDGR---PGTLVIESFVVDVPEGNTKDETCYFVEALIKCNLKSLAD-------------VSEHLAVQDRTEPIERM--------------
>GhPYL9-3D(Gh_D04G0019)
----------------------------------------------------------------------------------------------------------------------------------------------------------------------------------MNGNSNGFGSAGAVAATEFVRRHHRHETGENQCSSAVVKRIKAPVPL-------------------VWS-LVRR---------------------------------------------------------------FDQPQK-YKPFVSR--C-VAQG------NLEIGSLREVDVKSGLPATTSTERLELLDDDEHILSIRIIGGDHRLKN----------------------------YSSIISLHPE---IIDGR---PGTLVIESFVVDVPEGNTKDETCYFVEALIKCNLKSLAD-------------VSEGLAVQDRTEPIDL---------------
>GhPYL9-3A(Gh_A11G0224)
--------------------------------------------------------------------------------------------------------------------------------------------------------------------------------MVTNNYITMNGNRFTKVEEEFIKKYHKHDVKENQCSSSLVKHIKAPVHL-------------------VWS-LVRR---------------------------------------------------------------FDEPQK-YKPFVSR--C-VLQG------DLQIGSVREVNVKSGLPATTSTERLEYLDDDEHILSMRIVGGDHRLKN----------------------------YSSIVTVHPK---VIDGR---PGTLVIESFVVDVPEGNTKDETCYFVEALIKCNLKSLAD-------------VSERLAVQDRTEPIERM--------------
>GhPYL9-2D(Gh_D08G1399)
----------------------------------------------------------------------------------------------------------------------------------------------------------------------------------MNGDD-----AQSMMESQYIQRHHRHNIRDDQCTSALVKHIKAPVHL-------------------VWS-LVRR---------------------------------------------------------------FDQPQK-YKPFVSR--C-IMKG------DLGIGSVREVNVKSGLPATTSTERLELLDDEEHILGIKIVGGDHRLRN----------------------------YSSIMTVHPE---VIEGR---PGTMVIESFVVDVPEGNTTDETCYFVEALIRCNLKSLAD-------------VSERMAVMDQTEPINRY--------------
>GhPYL9-2A(Gh_A11G0870)
----------------------------------------------------------------------------------------------------------------------------------------------------------------------------------MNGGD-----AYGMMEAQYIWRHHRHDIRDDQCSSALVKHVKAPVNL-------------------VWS-LVRR---------------------------------------------------------------FDQPQK-YKPFVSR--C-IMKG------DLGIGSVREVNVKSGLPATTSTERLELLDDEEHILGIKIVGGDHRLRN----------------------------YSSIITVHPE---VIEGR---PGTMVIESFAVDVPEGNTKDETCYFVEALIRCNLKSLAD-------------VSERMAVLDQAEPINGY--------------
>GhPYL9-1D(Gh_D11G1013)
----------------------------------------------------------------------------------------------------------------------------------------------------------------------------------MNGGD-----AYGMMEAQYIWRHHRHDIRDDQCSSALVKHVKAPVNL-------------------VWS-LVRR---------------------------------------------------------------FDQPQK-YKPFVSR--C-IMKG------DLGIGSVREVNVKSGLPATTSTERLELLDDEEHILGMKIVGGDHRLRN----------------------------YSSIITVHPE---VIEGR---PGTMVIESFAVDVPEGNTKDETCYFVEALIRCNLKSLAD-------------VSERMAVLDQTQPINGY--------------
>GhPYL9-1A(Gh_A08G1117)
----------------------------------------------------------------------------------------------------------------------------------------------------------------------------------MNGDD-----AHSMMESQYIQRHHRHNIRDDQCTSALVKHIKAPVHL-------------------VWS-LVRR---------------------------------------------------------------FDQPQK-YKPFVSR--C-IMKG------DLGIGSVREVNVKSGLPATTSTERLELLDDEEHILGIKIVGGDHRLRN----------------------------YSSIMTVHPE---VIEGR---PGTMVIESFVVDVPEGNTTDETCYFVEALIRCNLKSLAD-------------VSERMAVMDQTQPINRY--------------
>GhPYL6-2D(Gh_D06G1764)
--------------------------------------------------------------------------------MPSSLQLHR-----------TTTAVG----------------------------------------------------TCHHQ--------KQQPPPP-TTLTTFFPLPTGVSFPDMVSAYHFHTLGPNQCCSAVVQTINAPVET-------------------VWS-VVRR---------------------------------------------------------------FDNPQA-YKHFLKS--CHVIVG------DGNVGSLREVHVISGLPAAFSTERLEILDDEHHVLSFSVVGGVHRLNN----------------------------YKSVTTLHAS-----NKG---NGTVVVESFVVDIPPGNTREDTCTFVDTIVRCNLQSLAQ-------------MAENMATKESLSSSP----------------
>GhPYL6-2A(Gh_A06G1418)
--------------------------------------------------------------------------------MPSSLQLQRT----------TTTAVG----------------------------------------------------TCRHQ--------KQQPPPP-TTLTSFFPLPTGVSVPDMVSAYHFHTLGPNQCCSAVVQTIKAPVET-------------------VWS-VVRR---------------------------------------------------------------FDNPQA-YKHFLKS--CHVIVG------DGNVGSLREVHVISGLPAAFSTERLEILDDEHHVLSFSVVGGVHRLNN----------------------------YKSVTTLHAS-----NKG---NGTVVVESFVVDIPPGNTREDTCTFVDTIVRCNLQSLAQ-------------MAENMATKESLSSSP----------------
>GhPYL6-1D(Gh_D10G2388)
--------------------------------------------------------------------------------MPSSLQLHRS----------TATTFGSS--------------------------------------------------HHHHHHK------QPQPLPT-TTLTRCSPLPRGVSLPDAVSLYHVHTLGPNQCCSAVVQLIEAPIET-------------------AWS-LVRR---------------------------------------------------------------FDNPQA-YKNFLKS--CHVIVG------DGDVGTLRKVHVISGLPAASSTERLEILDDERHVLSFSVVGGDHRLRN----------------------------YKSVTTLHAS-----TDG---KGTVAVESYVVDVPSGNTKEDTCTFVDMIVSCNLRSLAQ-------------MAGNSAKKEKYSSSP----------------
>GhPYL6-1A(Gh_A10G2142)
--------------------------------------------------------------------------------MPSPLQLHRS----------TATTLGSS-------------------------------------------------HHHHHHHK------QPQPLPT-TTLTRCSPLPCGVSLPDAVSLYHVHTRGPNQCCSAVVQPIEAPIET-------------------VWS-LVRR---------------------------------------------------------------FDNPQA-YKNFVKS--CHVIVG------DGDVGTLREVHVISGLPAASSTERLEILDDERHVLSFSVVGGDHRLRN----------------------------YKSVTTLHAS-----TDG---KGTVAVESYVVDVPSGNTKEDTCTFVDMIVSCNLRSLAQ-------------MAANSAKKEKYSSSP----------------
>GhPYL4-3D(Gh_D05G2920)
--------------------------------------------------------------------------------MPSSLKLHPP----------LAATIG----------------------------------------------------TCNQK--------QNQPITTSTALTRFFPLPCGISLPDTVATYHVHTLGPNQCGSAVVQAIEAPIET-------------------VWS-VVRR---------------------------------------------------------------FDNPQA-YKQFLKS--CHIIVG------DGNVGTLREVHVVSGLPAASSVEKLEILDDERHVLSFSVVGGDHRLTN----------------------------YRSVTTLHHS-----PKG---NGTLVVESFVVDIPVGNSREDTCIFVDTIVRCNLQSLAR-------------MAENMARTE----------------------
>GhPYL4-3A(Gh_A05G2630)
--------------------------------------------------------------------------------MPSSLKLHPP----------LAATIG----------------------------------------------------TCNQK--------QNQPITTSTALTRFFPLPCGISLPDTVATYHVHTLGPNQCGSAVVQAIEAPIET-------------------VWS-VVRR---------------------------------------------------------------FDNPQA-YKQFLKS--CHIIVG------DGNVGTLREVHVVSGLPAASSVEKLEILDDERHVLSFSVVGGDHRLTN----------------------------YRSVTTLHHS-----PKG---KGTLVVESFVVDIPVGNSREDTCIFVDTIVRCNLQSLAR-------------MAENMARTE----------------------
>GhPYL4-2D(Gh_D01G2250)
-----------------------------------------------------------------------------------------------------------------------------------------------------------------------------------------------MPVPDAVARHHIHPVGPNQCCSAVVQQIAAPVST-------------------VWS-VVRR---------------------------------------------------------------FDNPQA-YKHFVKS--CHVIVG------DGDVGTLREVHVISGLPAARSTERLEILDEESHVLSFSVIGGEHRLAN----------------------------YRSVTTLHPS-----TNG---NGTVVVESYVVDVPPGNTEDDTCVFVDTIVRCNLHSLAQ-------------IAENLASRK----------------------
>GhPYL4-2A(Gh_A09G2421)
---------------------------------------------------------------------------MHANPPKSSLLLHR-----------INSDTP----------------------------------------------------AHNSTTS------TPD--NSFMLCQKRYPLTCNMPVPDTVARHHTHPVGPNQCCSAVVQQIAAPVST-------------------VWS-VVRR---------------------------------------------------------------FDNPQA-YKHFVKS--CHVIVG------DGEVGTLREVSVISGLPAARSTERLEILDDERHVLSFSVVGGDHRLAN----------------------------YRSVTTLHPS-----TSG---NGTVVVESYVVDVPPGNTKDDTCVFVDTIVRCNLQSLAQ-------------IAENLSRRK----------------------
>GhPYL4-1D(Gh_D09G1585)
---------------------------------------------------------------------------MHANPPKSSLLLHR-----------INSDTP----------------------------------------------------AHNSTTS------TPD--NSFMLCQKRYPLTCNMPVPDTVARHHTHPVGPNQCCSAVVQQIAAPVST-------------------VWS-VVRR---------------------------------------------------------------FDNPQA-YKHFVKS--CHVIVG------DGEVGTLREVSVISGLPAARSTERLEILDDERHVISFSVVGGDHRLAN----------------------------YRSVTTLHPS-----TSG---NGTVVVESYVVDVPLGNTKDDTCVFVDTIVRCNLQSLAQ-------------IAENLSRRK----------------------
>GhPYL4-1A(Gh_A01G1990)
-----------------------------------------------------------------------------------------------------------------------------------------------------------------------------------------------MPVPDAVARHHTHPVGPSQCCSAVVQQIAAPVST-------------------VWS-VVRR---------------------------------------------------------------FDNPQA-YKHFVKS--CHVIVG------DGDVGTLREVHVISGLPAARSTERLEILDEESHVLSFSVIGGEHRLSN----------------------------YRSVTTLHPS-----TNG---NGTVVVESYVVDVPPGNTEDDTCVFVDTIVRCNLQSLAQ-------------IAENLASRK----------------------
>GhPYL2-4D(Gh_D10G0710)
----------------------------------------------------------------------------------------------------------------------------------------------------------------------------MNPSLITCSNNNLT-EEEISKLESIIQTYHTFPSSSNTCTSLLTQRINVPLSF-------------------IWL-FVRD---------------------------------------------------------------FENPNK-YKHFIKS--CTMKGD-------GRVGSVRDVTVISGLPASTSTEVLEVLNDDEHVLSFRVVGGDHRLNN----------------------------YRAVTSVHEFK---EGGGGGEVYSIVLESYSVEIPQGNTEEDTKMFVDTVVKLNLQKLAE-------------VAMAAALNT----------------------
>GhPYL2-4A(Gh_A10G0677)
---------------------------------------------------------------------------------------------------------------------------------------MTLHSAVEMVGWSDVSYRQGLKKPKPSSAPKATQPHAMNPSLITCSNNNLT-EEEISKLESILQTYHTFPSSSNTCTSLLTQRINVPLSF-------------------IWP-FVRD---------------------------------------------------------------FENPNK-YKHFIKS--CTMKGD-------GRVGSVRDVTVISGLPASTSTEVLEG------------CGGDHRLNN----------------------------YRAVTSVHEFK---EGGG-GEVYSIVLESYSVEIPQGNTEEDTKMFVDTVVKLNLQKLAE-------------VAMAAALKTPT--------------------
>GhPYL2-3D(Gh_D07G0193)
----------------------------------------------------------------------------------------------------------------------------------------------------------------------------MDS---------GLTQEEFDELKPLIDTYHKFDPTPNTCTSLIKQRIDAPART-------------------VWP-FVRS---------------------------------------------------------------FENPQK-YKHFVKS--CNISAG------DGGVGSVREVTVVSGLPASTSTERLEILDDAKRILSFRVVGGEHRLRN----------------------------YWSVTSVNEFH---NEGK---VYTIVLESYIVDIPEGNSGEDTKMFVDTVVKLNLQKLGI-------------VAMGSFRG--HD-------------------
>GhPYL2-3A(Gh_A07G2326)
----------------------------------------------------------------------------------------------------------------------------------------------------------------------------MDS---------DLTQEEFDELKPLIDTYHKFDPTPNRCTSLITQRIDAPART-------------------VWP-FVRS---------------------------------------------------------------FENPQK-YKHFIKS--CNISAG------DGGVGSVREVTVVSGLPASTSTERLEILDDAKRILSFRLVGGEHRLRN----------------------------YWSVTSVNEFH---NEGK---VYTIVLESYIVDIPEGNSGEDTKMFVDTVVKLNLQKLGI-------------VAMGSFHG--HD-------------------
>GhPYL2-2D(Gh_D08G2587)
------------------------------------------------------------------------------------------------------------------------------------------------------------MNSKASFVFSSSSTTGMDSAE---PPPHGLTKEEYTELKPLIQTYHKFEPIPNTCTSLITQRIDAPVRA-------------------VWP-FIRS---------------------------------------------------------------FEAPQK-YKHFIKS--CNMSSG------DGGVGSVREVTVVSGLPASKSTERLEMLDDEKHILSFRVVGGEHRLRN----------------------------YRSVTSVSEFK---EEGK---VYTVVLESYIVDIPEGNSGEDTKMFVDTVVKLNLQKLGV-------------IAIAG-SVHGHD-------------------
>GhPYL2-2A(Gh_A08G2221)
----------------------------------------------------------------------------------------------------------------------------------------------------------------------------MDSAE---PPPHGLTKEEYTELKPLIQTYHKFEPIPNTCTSLITQRIDAPVRA-------------------VWP-FIRS---------------------------------------------------------------FEAPQK-YKHFIKS--CNMSSG------DGGVGSVREVTVVSGLPASKSTERLEMLDDEKHILSFRVVGGEHRLRN----------------------------YRSVTSVSEFK---EEGK---VYTVVLESYIVDIPEGNSGEDTKMFVDTVVKLNLQKLGV-------------IAIAG-SVHGHD-------------------
>GhPYL2-1D(Gh_D05G0441)
----------------------------------------------------------------------------------------------------------------------------------------------------------------------------MDNSSEKPPPHLGLTREEYVELKPLIDAYHNFEPTPNTCTSLVTQRIDAPAEV-------------------VWP-FVRS---------------------------------------------------------------FENPQK-YKHFIKG--CNMRSG------DGSVGSVREVTVVSGLPASTSTERLEFLDDEKHVLSFRVVGGEHRLRN----------------------------YRSVTSVNEFH---KEGK---VYTIVLESYIVDIPEGNSGEDTKMFVDTVVKLNLQKLGI-------------VAMGSLHEPRHD-------------------
>GhPYL2-1A(Gh_A05G0336)
----------------------------------------------------------------------------------------------------------------------------------------------------------------------------MDNSSEQPPPHLGLTREEYAELKPLIDAYHNFEPTPNTCTSLVTQRIDAPAEV-------------------VWP-FVRS---------------------------------------------------------------FENPQK-YKHFIKG--CNMRSG------DGSVGSVREVTVVSGLPASTSTERLEFLDDEKHVLSFRVVGGEHRLRN----------------------------YRSVTSVNEFH---KEGK---VYTIVLESYIVDIPEGNSGEDTKMFVDTVVKLNLQKLGI-------------VAMGSLHEPRHD-------------------
>GhPYL12D(Gh_D05G1468)
----------------------------------------------------------------------------------------------------------------------------------------------------------------------------MYTVIQIPYNRPSKELQRHPKTEAMKNQYHTSQLSSNQCGSSLVQTIDAPLPL-------------------VWS-IIRR---------------------------------------------------------------FDNPQA-YKLFVKS--CKLRSG------NGGIGSVREVMVVSGLPAATSTERLDELDDECHVMMISIIGGDHRLVN----------------------------YRSTTTLHEI-SEEGMNG---GKTEVVESYVVDVPAGNSKEDTCCFANMIIGCNLRSLAR-------------ITEKMAKFHL---------------------
>GhPYL11A(Gh_A05G1297)
-----------------------------------------------------------------------------------------------------------------------------------------------------------------------------------------MKLQRHPKTEAMKNQYHSPQLSSNQCGSSLVQTIDAPLPL-------------------VWS-IIRR---------------------------------------------------------------FDNPQA-YKLFVKS--CKLRSG------NGGIGSVREVMVVSGLPAATSTERLDELDDECHVMMISIIGGDHRLVN----------------------------YRSTTTLHEI-SEEGMNG---GKTEVVESYVVDVPAGNSKEDTCCFANMIIGVT--------------------------------------------------
>GbPYR1-3D(DD35789)
--------------------------------------------------------------------------------------------------------------------------------------------------------------------------------MDNGSLD--------HDLIPSITQLHTYSDGPGKCSSLLAKRISAPHDL-------------------VWS-IVRR---------------------------------------------------------------FDKPQA-YKHFIRS--CAVEQG-----SQMVVGCTRKVNVISGLPADTSTERLDILDDERRVTGFSIIGGEHRLRN----------------------------YRSVTTVHGFN---RNGK---IWTVVLESYVVDVPEGNTEEDTRLFADTVVKLNLQKLAS-------------VTEGLARDD-DNDGNNS--------------
>GbPYR1-3A(AA29004)
----------------------------------------------------------------------------------------------------------------------------------------------------------MAVSKPAPFSSF------SQTTTHHLTLPPGISHDEFHDLIPSITQLHNYSVGPGKCSSLLAKRISAPHDL-------------------VWS-IVRR---------------------------------------------------------------FDKPQA-YKHFIRS--CAVEQG-----SQMVVGCTRKVNVISGLPADTSTERLDILDDERRVTGFSIIGGQHRLRN----------------------------YRSVTTVHGFN---RNGR---IWTVVLESYVVDVPEGNTEEDTRLFANTVVKLNLQKLAS-------------VTEGLARDD-DNDGNNS--------------
>GbPYR1-2D(DD21981)
----------------------------------------------------------------------------------------------------------------------------------------------------------MADPKPEPSSSMPDPPPCSEPSSHHETVPTGLTDDEFSELIPSITEFHTYSVGPGQCSSLLAQRINAPHTA-------------------VWS-VVRR---------------------------------------------------------------FDKPHT-YKHFIKS--CSVKEG-----FQMVVGSTRNVSVISGLPAATSTERLDILDDEREVTGFTVLGGEHRLRN----------------------------YRSVTTVHGFE---RDGK---IWTVVLESYVVDIPEGNSEEDTRLFADTVVKLNLQQLAS-------------ITEGLARDATAVDGNKPQVM-----------
>GbPYR1-1D(DD23506)
----------------------------------------------------------------------------------------------------------------------------------------------------------MAEPESEP------------TTTHHLTIPPGLTQDEFHELTPSITQYHTYTLGQGKCSSLLAQRINSPSDL-------------------VWS-IVRR---------------------------------------------------------------FDKPQT-YKHFIKS--CAVKDN-----FQMVVGCTRDVNVISGLPAATSTERLDILNDNEKVTGFSIIGGEHRLTN----------------------------YRSVTTVHGFE---RDGK---IWTVVLESYVVDVPEGNTEEDTRLFADTVVRLNLQKLAT-------------VAEGLARDG-DCNKSQ--VM-----------
>GbPYL9-8A(AA28339)
----------------------------------------------------------------------------------------------------------------------------------------------------------------------------------MNGHSNGFGSVAAIAAAEYIRRHHLHEIGENQCSSTLVKHIKAPVPL-------------------VWS-LVRR---------------------------------------------------------------FDQPQK-YKPFVSR--C-IAQG------NLEIGSLREVYVKSGLPATTSTERLELLDDNEHILSIRIVCGDHRLKG----------------------------YD--------------------DYLSVLTPIAGTAEAPHPAEGC---GGIISCSIMSPWQ-------------Q------------------------------
>GbPYL9-7D(DD31997)
----------------------------------------------------------------------------------------------------------------------------------------------------------------------------------MNGHSNGFSGAAAVAAAEYIRRHHLHEIGENQCSSTLVKHIKAPVPL-------------------VWS-LVRR---------------------------------------------------------------FDQPQK-YKPFVSR--C-IAQG------NLEIGSLREVYVKSGLPATTSTERLELLDDNEHILSIRIVCGDHRLKN----------------------------YSSIISLHPE---IINGR---PGTLVIESFVVDVPEGNTQDETCYFVEALIKCNLKSLAD-------------ISEGLAIQDRTEPIDL---------------
>GbPYL9-7A(AA19258)
----------------------------------------------------------------------------------------------------------------------------------------------------------------------------------MNGNSNGFGSAGAVAATEFLRRRHRHETGENQCSSAVVKRIKAPVPL-------------------VWS-LVRR---------------------------------------------------------------FDQPQK-YKPFVSQ--C-VAQG------SLEIGSLREVDVKSGLPATTSTERLELLDDDEHILSIRIIGGDHRLK----------------------------------------------------QKLVVNYLLKSFSSLVASQG-------------------------------------------------------------
>GbPYL9-6D'(DD32170)
----------------------------------------------------------------------------------------------------------------------------------------------------------------------------------MNVSS-------SAAATEYIKRHHRHEAGENQCSSALVKLIKAPLPL-------------------VWS-LVRR---------------------------------------------------------------FDEPQK-YKPFVSR--C-VAPG------NLEIGSLREVDVKSGLPATTSTERLELLDDNEHILSIRIIGGDHRLQ----------------------------NYSSIISVHPE---IIDGR---PGTLVIESFVVDVPEGNTKDETCFFVEALIKCNLKSLAD-------------VSEGLAMQDRTERIDIRKLGAER--------
>GbPYL9-6D(DD17050)
----------------------------------------------------------------------------------------------------------------------------------------------------------------------------------MNVSS-------SAAATEYIKRHHRHEAGENQCSSALVKLIKAPLPL-------------------VWS-LVRR---------------------------------------------------------------FDEPQK-YKPFVSR--C-VAPG------NLEIGSLREVDVKSGLPATTSTERLELLDDNEHILSIRIIGGDHRLQ----------------------------NYSSIISVHPE---IIDGR---PGTLVIESFVVDVPEGNTKDETCFFVEALIKCNLKSLAD-------------VSEGLAMQDQTERIDIRKLGAER--------
>GbPYL9-6A(AA22571)
----------------------------------------------------------------------------------------------------------------------------------------------------------------------------------MNVSS-------SAAATEYIKRHHRHEAGENQCSSALVKLIKAPLPL-------------------VWS-LVRR---------------------------------------------------------------FDEPQK-YKPFVSR--C-VAPG------NLEIGSLREVDVKSGLPATTSTERLELLDDNEHILSIRIIGGDHRLQCVGGAGNAXEEEYARKMARITNSGYSDPNYSSIISVHPE---MIDGR---PGTLVIESFVVDVPEGNTKDETCFFVEALIKCNLKSLAD-------------VSEGLAMQDRTERIDIRKLGAER--------
>GbPYL9-5D(DD26619)
--------------------------------------------------------------------------------------------------------------------------------------------------------------------------------MVTNDYITMNGNGFSKRAEEFIKRYHELEVKENQCSSSLVKHIKAPVHL-------------------VWS-LVRR---------------------------------------------------------------FDQPQK-YKPFVSR--C-VVQG------DLQVGSVREVNVKSGLPATTSTERLEYLDDDEHILSMKIVGGDHMLKN----------------------------YSSIVTVHPE---VIDGR---PGTLVIESFVVDVPDGNTKDET-------------------------------------------------------------
>GbPYL9-5A(AA38557)
--------------------------------------------------------------------------------------------------------------------------------------------------------------------------------MVTDDHVTMNGNGFSKMEEEFIKRYHKLEVKENQCSSSLVKHIKAPVHL-------------------VWS-LVRR---------------------------------------------------------------FDQPQK-YKPFVSR--C-VVQG------DLQVGSVREVNVKSGLPATTSTERLEYLDDDEHILSMTIVGGDHRLKN----------------------------YSSIVTVHPE---VIDGR---PGTLVIESFVVDIPDGNTKDETCYFVEALIKCNLKSLAD-------------VSERLAVQDRTEPIKIM--------------
>GbPYL9-4D(DD15345)
--------------------------------------------------------------------------------------------------------------------------------------------------------------------------------MVTNNYITMNGNRFTKVEEEFIKKYHKHDVKENQCSSSLVKHIKAPVHLANLELFSLLVNNYRSLLNQVWS-LVRR---------------------------------------------------------------FDQPQK-YKPFVSR--C-VLQG------DLQIGSVREVNVKSGLPATTSTERLEYLDDDEHILSMRIVGGDHRLKN----------------------------YSSIVTVHPK---VIDGR---PGTLVIESFVVDVPEGNTKDETCYFVEALIKCNLKSLAD-------------VSEHLAVQDRTEPIERM--------------
>GbPYL9-3D(DD31179)
----------------------------------------------------------------------------------------------------------------------------------------------------------------------------------MNGNSNGFGSAGAVAATEFVRRHHRHETGENQCSSAVVKRIKAPVPL-------------------VWS-LVRR---------------------------------------------------------------FDQPQK-YKPFVSR--C-VAQG------NLEIGSLREVDVKSGLPATTSTERLELLDDDEHILSIRIIGGDHRLKN----------------------------YSSIISLHPE---IIDGR---PGTLVIESFVVDVPEGNTKDETCYFVEALIKCNLKSLAD-------------VSEGLAVQDRTEPIDL---------------
>GbPYL9-3A(AA40052)
--------------------------------------------------------------------------------------------------------------------------------------------------------------------------------MVTNNYITMNGNRFTKVEEEFIKKYHKHDVKENQCSSSLVKHIKAPVHL-------------------VWS-LVRR---------------------------------------------------------------FDQPQK-YKPFVSR--C-VLQG------DLQIGSVREVNVKSGLPATTSTERLEYLDDDEHILSMRIVGGDHRLKN----------------------------YSSIVTVHPK---VIDGR---PGTLVIESFVVDVPEGNTKDETCYFVEALIKCNLKSLAD-------------VSEHLAVQDRTEPIERM--------------
>GbPYL9-2D(DD28661)
------------------------------------------------------------------------------------------------------------------------------------------------------------------------MESLGKKVEEMNGDD-----AQSMMESQYIQRHHRHNIRDDQCTSALVKHIKAPVHL-------------------VWS-LVRR---------------------------------------------------------------FDQPQK-YKPFVSR--C-IMKG------DLGIGSVREVNVKSGLPATTSTERLELLDDEEHILGIKIVGGDHRLRN----------------------------YSSIMTVHPE---VIEGR---PGTMVIESFVVDVPEGNTTDETCYFVEALIRCNLKSLAD-------------VSERMAVMDQTEPINRY--------------
>GbPYL9-1D(DD37081)
----------------------------------------------------------------------------------------------------------------------------------------------------------------------------------MNGGD-----AYGMMEAQYIWRHHRHDIRDDQCSSALVKHVKAPVNL-------------------VWS-LVRR---------------------------------------------------------------FDQPQK-YKPFVSR--C-IMKG------DLGIGSVREVNVKSGLPATTSTERLELLDDEEHILGIKIVGGDHRLRN----------------------------YSSIITVHPE---VIEGR---PGTMVIESFAVDVPEGNTKDETCYFVEALIRCNLKSLAD-------------VSERMAVLDQAEPINGY--------------
>GbPYL6-2D'(DD25577)
--------------------------------------------------------------------------------------------------------------------------------------------------------------------------------------------------------------------------MDAPLPL-------------------VWS-ILRR---------------------------------------------------------------FDNPQA-YKQFVKS--CTLSLD------DGGIGSVREVMIVSGMPAAMSMEGLDRLDDDLHVMMVSI--GDHKLVN----------------------------YRSTTSLHEIGSEEEGNG---GRTVVVESYVVDVPAGNSK----------------------------------------------------------------
>GbPYL6-2D(DD20934)
----------MVSAYHFHTLGPNQCCSAVVQTINAPVETVWSVVRRFDNPQAYKHFLKSCHVIVGDGNVGSLREVHVISGLPAAFSTERLEILDDEHHVLSFSVVGGVHRLNNYKSVTTLHASNKGNGTVVVESFVVDIPPDNTREDTCTFVDTILAPTHHYHRRWHLPPPKTTTPPP-TTLTSFFPLPTGVSVPDMVSAYHFHTLGPNQCCSAVVQTIKAPVET-------------------VWS-VVRR---------------------------------------------------------------FDNPQA-YKHFLKS--CHVIVG------DGNVGSLREVHVISGLPAAFSTERLEILDDEHHVLSFSVVGGVHRLNN----------------------------YKSVTTLHAS-----NKG---NGTVVVESFVVDIPPGNTREDTCTFVDTIVRCNLQSLAQ-------------MAENMATKESLSSSP----------------
>GbPYL6-2A'(AA15331)
----------------------------------------------------------------------------------------------------------------------------------------------------------------------------------------------MADTIMKKTQYHTLGLSPNQCGSSLVQSIDAPLPL-------------------VWS-ILRR---------------------------------------------------------------FDNPQA-YKQFVKS--CTLSVG------NGGIGSVREVMVVSGMPAATSMERLDRLDDDLHVMMVSIIGGDHKLVN----------------------------YRSTTSLHEIGSEEEGNG---GRTVVVESYVVDVPAGNSKEDTCSFADMIIGCNLRSLAR-------------VTEGLANSNNL--------------------
>GbPYL6-2A(AA13391)
--------------------------------------------------------------------------------MPSSLQLHR-----------TTTAVG----------------------------------------------------TCHHQ--------KQQPPPP-TTLTTFFPLPTGVSVPDMVSAYHFHTLGPNQCCSAVVQTIKAPVET-------------------VWS-VVRR---------------------------------------------------------------FDNPQA-YKHFLKS--CHVIVG------DGNVGSLREVHVISGLPAAFSTERLEILDDEHHVLSFSVVGGVHRLNN----------------------------YKSVTTLHAS-----NKG---NGTVVVESFVVDIPPGNTREDTCTFVDTIVRCNLQSLAQ-------------MAENMATKESLSSSP----------------
>GbPYL6-1D(DD29255)
--------------------------------------------------------------------------------MPSSLQLHRS----------TATTFGSS--------------------------------------------------HHHHHHK------QPQPLPT-TTLTRCSPLPRGVSLPDAVSLYHVHTLGPNQCCSAVVQLIEAPIET-------------------AWS-LVRR---------------------------------------------------------------FDNPQA-YKNFLKS--CHVIVG------DGDVGTLRKVHVISGLPAASSTERLEILDDERHVLSFSVVGGDHRLRN----------------------------YKSVTTLHAS-----TDG---KGTVAVESYVVDVPSGNTKEDTCTFVDMIVSCNLRSLAQ-------------MAGNSAKKEKYSSSP----------------
>GbPYL6-1A(AA18332)
--------------------------------------------------------------------------------MPSPLQLHRS----------TATTLGSS-------------------------------------------------HHHHHHHK------QPQPLPT-TTLTRCSPLPCGVSLPDAVSLYHVHTRGPNQCCSAVVQPIEAPIET-------------------VWS-LVRR---------------------------------------------------------------FDNPQA-YKNFVKS--CHVIVG------DGDVGTLREVHVISGLPAASSTERLEILDDERHVLSFSVVGGDHRLRN----------------------------YKSVTTLHAS-----TDG---KGTVAVESYVVDVPSGNTKEDTCTFVDMIVSCNLRSLAQ-------------MAANSAKKEKYSSSP----------------
>GbPYL4-3D(DD09701)
--------------------------------------------------------------------------------MPSSLKLHPP----------LAATIG----------------------------------------------------TCNQK--------QNQPITTSTALTRFFPLPCGISLPDTVATYHVHTLGPNQCGSAVVQAIEAPIET-------------------VWS-VVRR---------------------------------------------------------------FDNPQA-YKQFLKS--CHIIVG------DGNVGTLREVHVVSGLPAASSVEKLEILDDERHVLSFSVVGGDHRLTN----------------------------YRSVTTLHHS-----PKG---NGTLVVESFVVDIPVGNSREDTCIFVETIVRCNLQSLAR-------------MAENMARTE----------------------
>GbPYL4-3A(AA01168)
--------------------------------------------------------------------------------MPSSLKLHPP----------LAATIG----------------------------------------------------TCNQK--------QNQPITTSTALTRFFPLPCGISLPDTVATYHVHTLGPNQCGSAVVQAIEAPIET-------------------VWS-VVRR---------------------------------------------------------------FDNPQA-YKQFLKS--CHIIVG------DGNVGTLREVHVVSGLPAASSVEKLEILDDERHVLSFSVVGGDHRLTN----------------------------YRSVTTLHHS-----PKG---NGTLVVESFVVDIPVGNSREDTCIFVETIVRCNLQSLAR-------------MAENMARTE----------------------
>GbPYL4-2A(AA31755)
---------------------------------------------------------------------------MHANPPKSSLLLHR-----------INSDTP----------------------------------------------------AHNSTTS------TPD--NSFMLCQKRYPLTCNMPVPDTVARHHTHPVGLNQCCSAVVQQIAAPVST-------------------VWS-VVRR---------------------------------------------------------------FDNPQA-YKHFVKS--CHVIVG------DGEVGTLREVSVISGLPAARSTERLEILDDERHVLSFSVVGGDHRLAN----------------------------YRSVTTLHPS-----TSG---NGTVVVESYVVDVPPGNTKDDTCVFVDTIVRCNLQSLAQ-------------IAENLSRRK----------------------
>GbPYL4-1D(DD31762)
---------------------------------------------------------------------------MHANPPKSSLLLHR-----------INSDTP----------------------------------------------------AHNSTTS------TPD--NSFMLCQKRYPLTCNMPVPDTVARHHTHPVGPNQCCSAVVQQIAARVST-------------------VWS-VVRR---------------------------------------------------------------FDNPQA-YKHFVKS--CHVIVG------DGEVGTLREVSVISGLPAARSTERLEILDDERHVISFSVVGGDHRLAN----------------------------YRSVTTLHPS-----TSG---NGTVVVESYVVDVPLGNTKDDTCVFVDTIVRCNLQSLAQ-------------IAENLSRRK----------------------
>GbPYL4-1A(AA24072)
MVKGAGG--------ALHCRLHPVTFKPAVG------------------------ENLFKQSDYNTFHIIKCSFVLQIHPPSTAETTLN-----------TPRHRQ----------------------------------------------------YYSVAAS------YPLYFHFSMLYQKRYPITYTMPVPDAVARHHTHPVGPSQCCSAVVQQIAAPVST-------------------VWS-VVRR---------------------------------------------------------------FDNPQA-YKHFVKS--CHVIVG------DGDVGTLREVHVISGLPAARSTERLEILDEESHVLSFSVIGGEHRLSN----------------------------YRSVTTLHPS-----TNG---NGTVVVESYVVDVPPGNTEDDTCVFVDTIVRCNLQSLAQ-------------IAENLASRK----------------------
>GbPYL2-4D(DD23620)
----------------------------------------------------------------------------------------------------------------------------------------------------------------------------MNPSLITCSNNNLT-EEEISKLESIIQTYHTFPSSSNTCTSLLTQRINVPLSF-------------------IWL-FVRD---------------------------------------------------------------FENPNK-YKHFIKS--CTMKGD-------GRVGSVRDVMVISGLPASTSTEVLEVLNDDEHVLSFRVVGGDHRLNN----------------------------YRAVTSVHEFK---EGGG-AEVYSIVLESYSVEIPQGNTEEDTKMFVDTVVKLNLQKLAE-------------VAMAAALNT----------------------
>GbPYL2-4A(AA22659)
----------------------------------------------------------------------------------------------------------------------------------------------------------------------------MNPSLITCSNNNLT-EEEISKLESILQTYHTFPSSSNTCTSLLTQRINVPLSF-------------------IWP-FVRD---------------------------------------------------------------FENPNK-YKHFIKS--CTMKGD-------GRVGSVRDVTVISGLPASTSTEVLEVLNDDEHVLSFRVVGGDHRLNN----------------------------YRAVTSVHEFK---EGGG--EVYSIVLESYSVEIPQGNTEEDTKMFVDTVVKLNLQKLAE-------------VAMAAALKTPT--------------------
>GbPYL2-3D(DD32447)
----------------------------------------------------------------------------------------------------------------------------------------------------------------------------MDS---------GLTQEEFDELKPLIDTYHKFDPTPNTCTSLIKQRIDAPART-------------------VWP-FVRS---------------------------------------------------------------FENPQK-YKHFVKS--CNISAG------DGGVGSVREVTVVSGLPASTSTERLEILDDAKRILSFRVVGGEHRLRN----------------------------YWSVTSVNEFH---NEGK---VYTIVLESYIVDIPEGNSGEDTKMFVDTVVKLNLQKLGI-------------VAMVIMLM--LDIILSSQ-------------
>GbPYL2-3A(AA28868)
----------------------------------------------------------------------------------------------------------------------------------------------------------------------------MDS---------DLTQEEFDELKPLIDTYHKFDPTPNRCTSLITQRIDAPART-------------------KYKHFIKSCNISAGDGGVGSVREVTVVSGLPASTSTERLEILDDAKRILSFRVVGGEHRLRNYWSVTSVNEFHNEGKVYTIVLESYIVDIPEGNKAWDCDGGVGSVREVTVVSGLPASTSTERLEILDDAKRILSFRVVGGEHRLRN----------------------------YWSVTSVNEFH---NEGK---VYTIVLESYIVDIPEGNSGEDTKMFVDTVVKLNLQKLGI-------------VAMGSFHG--HD-------------------
>GbPYL2-2D'(DD38339)
----------------------------------------------------------------------------------------------------------------------------------------------------------------------------MDSAE---PPPHGLTKEEYTELKPLIQTYHKFEPIPNTCTSLITQRINAPVRA-------------------VWP-FIRS---------------------------------------------------------------FEAPQK-YKHFIKS--CNMSSG------DGGVGSVREVTVVSGLPASKSTERLEMLDDEKHILSFRVVGGEHRLRN----------------------------YRSVTSVSEFK---EEGK---VYTVVLESYIVDIPEGNSGEDTKMFVDTVVKLNLQKLGV-------------IAIAG-SVHGHD-------------------
>GbPYL2-2D(DD10391)
----------------------------------------------------------------------------------------------------------------------------------------------------------------------------MDSAE---PPPHGLTKEEYTELKPLIQTYHKFEPIPNTCTSLITQRINAPVRA-------------------VWP-FIRS---------------------------------------------------------------FEAPQK-YKHFIKS--CNMSSG------DGGVGSVREVTVVSGLPASKSTERLEMLDDEKHILSFRVVGGEHRLRN----------------------------YRSVTSVSEFK---EEGK---VYTVVLESYIVDIPEGNSGEDTKMFVDTVVKLNLQKLGV-------------IAIAG-SVHGHD-------------------
>GbPYL2-2A(AA34547)
----------------------------------------------------------------------------------------------------------------------------------------------------------------------------MDSAE---PPPHGLTKEEYTELKPLIQTYHKFEPIPNTCTSLITQRIDAPVRA-------------------VWP-FIRS---------------------------------------------------------------FEAPQK-YKHFIKS--CNMSSG------DGGVGSVREVTVVSGLPASTSTERLEMLDDEKHILSFRVVGGEHRLRN----------------------------YRSVTSVSEFK---EEGK---VYTVVLESYIVDIPEGNSGEDTKMFVDTVVKLNLQKLGV-------------IAIAG-SVHGHD-------------------
>GbPYL2-1D(DD16128)
----------------------------------------------------------------------------------------------------------------------------------------------------------------------------MDNSSEKPPPHLGLTREEYVELKPLIDAYHNFEPTPNTCTSLVTQRIDAPAEV-------------------VWP-FVRS---------------------------------------------------------------FENPQK-YKHFIKG--CNMRSG------DGSVGSVREVTVVSGLPASTSTERLEFLDDEKHVLSFRVVGGEHRLRN----------------------------YRSVTSVNEFH---KEGK---VYTIVLESYIVDIPEGNSGEDTKMFVDTVVKLNLQKLGI-------------VEMGSLHEPRHD-------------------
>GbPYL2-1A(AA31030)
----------------------------------------------------------------------------------------------------------------------------------------------------------------------------MDNSSEQPPPHLGLTREEYAELKPLIDAYHNFEPTPNTCTSLVTQRIDAPAEV-------------------VWP-FVRS---------------------------------------------------------------FENPQK-YKHFIKG--CNMRSG------DGSVGSVREVTVVSGLPASTSTERLEFLDDEKHVLSFRVVGGEHRLRN----------------------------YRSVTSVNEFH---KEGK---VYTIVLESYIVDIPEGNSGEDTKMFVDTVVKLNLQKLGI-------------VAMGSLHEPRHD-------------------
>GbPYL12D(DD17498)
----------------------------------------------------------------------------------------------------------------------------------------------------------------------------------------------------MKNQYHTSQLSSNQCGSSLVQTIDAPLPL-------------------VWS-IIRR---------------------------------------------------------------FDNPQA-YKLFVKS--CKLRSG------NGGIGSVREVMVVSGLPAATSTERLDELDDECHVMMISIIGGDHRLVN----------------------------YRSTTTLHEI-SEEGMNG---GKTEVVESYVVDVPAGNSKEDTCCFANMIIGCNLRSLAR-------------ITEKMAKFHL---------------------
>GbPYL11A(AA37880)
-----------------------------------------------------------------------------------------------------------------------------------------------------------------------------------------MKLQRHPKTEAMKNQYHTSQLSSNQCGSSLVQTIDAPLPL-------------------VWS-IIRR---------------------------------------------------------------FDNPQA-YKLFVKS--CKLRSG------NGGIGSVREVMVVSGLPAATSTERLDELDDECHVMMISIIGGDHRLVN----------------------------YRSTTTLHEI-SEEGMNR---GKTEVVESYVVDVPAGNSKEDTCCFANMIIGVT--------------------------------------------------
>GaPYR1-3(Cotton_A_07906)
----------------------------------------------------------------------------------------------------------------------------------------------------------MAVSKPAPFSSF------SQTTTHHLTLPPGISHDEFHDLIPSITQLHNYSVGPGKCSSLLAKRISAPHDL-------------------VWS-IVRR---------------------------------------------------------------FDKPQA-YKHFIRS--CAVEQG-----SQMVVGCTRKVNVISGLPADTSTERLDILDDERRVTGFSIIGGEHRLRN----------------------------YRSVTTVHGFN---RNGR---IWTVVLESYVVDVPEGNTEEDTRLFANTVVKLNLQKLAS-------------VTERLARDD-DNDGNNS--------------
>GaPYR1-2(Cotton_A_09168)
----------------------------------------------------------------------------------------------------------------------------------------------------------MADLKPEPSSSMPDPPPCFEPSSHHVTVPTGLTDDEFSELIPSITEFHTYSVGPGQCSSLLAQRINAPHTA-------------------VWS-VVRR---------------------------------------------------------------FDKPHT-YKHFIKS--CSVKEG-----FQMVVGSTRDVSVISGLPAATSTERLDILDDEREVTGFTVLGGEHRLRN----------------------------YRSVTTVHGFE---RDGK---IWTVVLESYVVDIPEGNSEDDTRLFADTVVKLNLQQLAS-------------ITEGLARDATAADGNKPQVM-----------
>GaPYR1-1(Cotton_A_23118)
----------------------------------------------------------------------------------------------------------------------------------------------------------MAEPESEP------------TTTHHLTIPPGLTQDEFHELTPSITQYHTYTLGQGKCSSLLAQRINSPSDL-------------------VWS-IVRR---------------------------------------------------------------FDKPQT-YKHFIKS--CAVKDN-----FQMVVGCTRDVNVISGLPAATSTERLDILNDNEKVTGFSIIGGEHRLTN----------------------------YRSVTTVHGFE---RDGK---IWTVVLESYVVDVPEGNTEEDTRLFADTVVRLNLQKLAS-------------VAEGLARDG-DCNKSQ--VM-----------
>GaPYL9-8(Cotton_A_17740)
----------------------------------------------------------------------------------------------------------------------------------------------------------------------------------MNGHSNGFGSVAAVAAAEYIRRHHLHEIGENQCSSTLVKHIKAPVPL-------------------VWS-LVRR---------------------------------------------------------------FDQPQK-YKPFVSR--C-IAQG------NLEIGSLREVYVKSGLPATTSTERLELLDDNEHILSIRIVCGDHRLKN----------------------------YSSIISLHPE---IINGR---PGTLVIESFVVDVPEGNTQDETCYFVEALIKCNLKSLAD-------------ISEGLAIQDRTEPIDL---------------
>GaPYL9-7(Cotton_A_20366)
----------------------------------------------------------------------------------------------------------------------------------------------------------------------------------MNGNSNEFGSAGAVAATEFLRRRHRHETGENQCSSAVVKRIKAPVPL-------------------VWS-LVRR---------------------------------------------------------------FDQPQK-YKPFVSR--C-VAQG------SLEIGSLREVDVKSGLPATTSTERLELLDDDEHILSIRIIGGDHRLKN----------------------------YSSIISLHPE---IIDGR---PGTLVIESFVVDVPEGNTKDETCYFVEALIKCNLKSLAD-------------VSEGLAVQDRTEPIDL---------------
>GaPYL9-6(Cotton_A_08084)
----------------------------------------------------------------------------------------------------------------------------------------------------------------------------------MNVSS-------SAAATEYIKRHHRHEAGENQCSSALVKLIKAPLPL-------------------VWS-LVRR---------------------------------------------------------------FDEPQK-YKPFVSR--C-VAPG------NLEIGSLREVDVKSGLPATTSTERLELLDDNEHILSIRIIGGDHRLQ----------------------------NYSSIISVHPE---MIDGR---PGTLVIESFVVDVPEGNTKDETCFFVEALIKCNLKSLAD-------------VSEGLAMQDRTERIDIRKLGAER--------
>GaPYL9-5(Cotton_A_23205)
--------------------------------------------------------------------------------------------------------------------------------------------------------------------------------MVTDDHVTMNGNGFSKMEEEFIKRYHKLEVKENQCSSSLVKHIKAPVHL-------------------VWS-LVRR---------------------------------------------------------------FDQPQK-YKPFVSR--C-VVQG------DLQVGSVREVNVKSGLPATTSTERLEYLDDDEHILSMTIVGGDHRLKN----------------------------YSSIVTVHPE---VIDGR---PGTLVIESFVVDVPDGNTKDETCYFVEALIKCNLKSLAD-------------VSERLAVQDRTEPIKIM--------------
>GaPYL9-4(Cotton_A_13258)
--------------------------------------------------------------------------------------------------------------------------------------------------------------------------------MVTDDHVTMNGNGFSKMEEEFIKRYHKLEVKENQCSSSLVKHIKAPVHL-------------------VWS-LVRR---------------------------------------------------------------FDQPQK-YKPFVSR--C-VVQG------DLQVGSVREVNVKSGLPATTSTERLEYLDDDEHILSMTIVGGDHRLKN----------------------------YSSIVTVHPE---VIDGR---PGTLVIESFVVDVPDGNTKDETCYFVEALIKCNLKSLAD-------------VSERLAVQDRTEPIKIM--------------
>GaPYL9-3(Cotton_A_36156)
----------------------------------------------------------------------------------------------------------------------------------------------------------------------------------------MNGNRFTKVEEEFIKKYHKHDVKENQCSSSLVKHIKAPVHL-------------------VWS-LVRR---------------------------------------------------------------FDEPQK-YKPFVSR--C-VLQG------DLQIGSVREVNVKSGLPATTSTERLEYLDDDKHILSMRIVGGDHRLKN----------------------------YSSIVTVHPK---VIDGR---PGTLVIESFVVDVPEGNTKDETCYFVEALIKCNLKSLAD-------------VSERLAVQDRTEPIERM--------------
>GaPYL9-2(Cotton_A_14394)
----------------------------------------------------------------------------------------------------------------------------------------------------------------------------------MNGGD-----AYGMMEAQYIWRHHRHDIRDDQCSSALVKHVKAPVNL-------------------VWS-LVRR---------------------------------------------------------------FDQPQK-YKPFVSR--C-IMKG------DLGIGSVREVNVKSGLPATTSTERLELLDDEEHILGIKIVGGDHRLRN----------------------------YSSIITVHPE---VIEGR---PGTMVIESFAVDVPEGNTKDETCYFVEALIRCNLKSLAD-------------VSERMAVLDQAEPINGY--------------
>GaPYL9-1(Cotton_A_24449)
----------------------------------------------------------------------------------------------------------------------------------------------------------------------------------MNGDD-----AHSMMESQYIQRHHRHNIRDDQCTSALVKHIKAPVHL-------------------VWS-LVRR---------------------------------------------------------------FDQPQK-YKPFVSR--C-IMKG------DLGIGSVREVNVKSGLPATTSTERLVLLDDEEHILGIKIVGGDHRLRN----------------------------YSSIMTVHPE---VIEGR---PGTMVIESFVVDVPEGNTTDETCYFVEALIRCNLKSLAD-------------VSERMAVMDQTQPINRY--------------
>GaPYL6-2(Cotton_A_17533)
----------------------------------------------------------------------------------------------------------------------------------------------------------------------------------------------MADTIMKKTQYHTLGLSPNQCGSSLVQSIDAPLPL-------------------VWS-ILRR---------------------------------------------------------------FDNPQA-YKQFVKS--CTLSVG------NGGIGSVREVMVVSGMPAATSMERLDRLDDDLHVMMVSIIGGDHKLVN----------------------------YRSTTSLHEIGSEEEGNG---GRTVVVESYVVDVPAGNSKEDTCSFADMIIGCNLRSLAR-------------VTEGLANSNNL--------------------
>GaPYL6-1(Cotton_A_15835)
--------------------------------------------------------------------------------MPSPLQLHRS----------TATTLGSSHH-----------------------------------------------HHHHHHHK------QPQPLPT-TTLTRCSPLPCGVSLPDAVSLYHVHTLGPSQCCSAVVQPIEAPIET-------------------VWS-LVRR---------------------------------------------------------------FDNPQA-YKNFVKS--CHVIVG------DGDVGTLREVHVISGLPAASSRERLEILDDERHVLSFSVVGGDHRLRN----------------------------YKSVTTLHAS-----TDG---KGTVAVESYVVDVPSGNTKEDTCTFVDMIVSCNLRSLAQ-------------MAANSAKKEKYSSSP----------------
>GaPYL4-3(Cotton_A_31479)
--------------------------------------------------------------------------------MPSSLKLHPP----------LAATIG----------------------------------------------------TCNQK--------QNQPITTSTALTRFFPLPCGISLPDTVATYHVHTLGPNQCGSAVVQAIEAPIET-------------------VWS-VVRR---------------------------------------------------------------FDNPQA-YKQFLKS--CHIIVG------DGNVGTLREVHVVSGLPAASSVEKLEILDDERHVLSFSVVGGDHRLTN----------------------------YRSVTTLHHS-----PKG---NGTLVVESFVVDIPVGNSREDTCIFVDTIVRCNLQSLAR-------------MAENMARTE----------------------
>GaPYL4-2(Cotton_A_22319)
---------------------------------------------------------------------------MHANPPKSSLLLHR-----------INSDTP----------------------------------------------------AHNSTTS------TPD--NSFMLCQKRYPLTCNMPVPDTVARHHTHPVGPNQCCSAVVQQIAAPVST-------------------VWS-VVRR---------------------------------------------------------------FDNPQA-YKHFVKS--CHVIVG------DGEVGTLREVSVISGLPAARSTERLEILDDERHVLSFSVVGGDHRLAN----------------------------YRSVTTLHPS-----TSG---NGTVVVESYVVDVPPGNTKDDTCVFVDTIVRCNLQSLAQ-------------IAENLSRRK----------------------
>GaPYL4-1(Cotton_A_00296)
-----------------------------------------------------------------------------------------------------------------------------------------------------------------------------------MLYQKRYPITYTMPVPDAVARHHTHPVGPNQCCSAVVQQIAAPVST-------------------VWS-VVRR---------------------------------------------------------------FDNPQA-YKHFVKS--CHVIVG------DGDVGTLREVHVISGLPAARSTERLEILDEESHVLSFSVIGGEHRLAN----------------------------YRSVTTLHPS-----TNG---NGTVVVESYVVDVPPGNTEDDTCVFVDTIVRCNLQSLAQ-------------IAENLASRK----------------------
>GaPYL2-4(Cotton_A_11801)
----------------------------------------------------------------------------------------------------------------------------------------------------------------------------MNPSLITCSNNNLTDEEEISKLESILQTYHTFPSSSNTCTSLLTQRINVPLSF-------------------IWP-FVRD---------------------------------------------------------------FENPNK-YKHFIKS--CTMKGD-------GRVGSVRDVTVISGLPASTSTEVLEVLNDDEHVLSFRVVGGDHRLNN----------------------------YRAVTSVHEFK---EGGG-GEVYSIVLESYSVEIPQGNTEEDTKMFVDTVVKLNLQKVAE-------------VAMAAALKTPT--------------------
>GaPYL2-3(Cotton_A_05614)
----------------------------------------------------------------------------------------------------------------------------------------------------------------------------MDS---------DLTQEEFDKLKPLIDTYHKFDPTPNRCTSLITQRIDAPART-------------------VWP-FVRS---------------------------------------------------------------FENPQK-YKHFIKS--CNISAG------DGRVGSVREVTVVSGLPASTSTERLEILDDAKRILSFRVVGGEHRLRN----------------------------YWSVTSVNEFR---NEGK---VYTIVLESYIVDIPEGNSGEDTKMFVDTVVKLNLQKLGI-------------VAMGSFHG--HD-------------------
>GaPYL2-2(Cotton_A_11886)
----------------------------------------------------------------------------------------------------------------------------------------------------------------------------MDSAE---PPPHGLTKEEYTELKPLIQTYHKFEPIPNTCTSLITQRIDAPVRA-------------------VWP-FIRS---------------------------------------------------------------FEAPQR-YKHFIKS--CNMSSG------DGGVGSVREVTVVSGLPASTSTERLEMLDDEKHILSFRVVGGEHRLRN----------------------------YRSVTSVSEFK---EEGK---VYTVVLESYIVDIPEGNSGEDTKMFVDTVVKLNLQKLGV-------------IAIAG-SVHGHD-------------------
>GaPYL2-1(Cotton_A_13999)
----------------------------------------------------------------------------------------------------------------------------------------------------------------------------MDNSSEQPPPHLGLTREEYAELKPLIDAYHNFEPTPNTCTSLVTQRIDAPAEV-------------------VWP-FVRS---------------------------------------------------------------FENPQK-YKHFIKG--CNIRSG------DGSVGSVREVTVVSGLPASTSTERLEFLDDEKQVLSFRVVGGEHRLRN----------------------------YRSVTSVNEFH---KEGK---VYTIVLESYIVDIPEGNSGEDTKMFVDTVVKLNLQKLGI-------------VAMGSLHEPRHD-------------------
>GaPYL11(Cotton_A_11270)
----------------------------------------------------------------------------------------------------------------------------------------------------------------------------------------------------MKNQYHTPQLSSNQCGSSLVQTIDAPLPL-------------------VWS-IIRR---------------------------------------------------------------FDNPQA-YKLFVKS--CKLRSG------NGGIGSVREVMVVSGLPAATSTERLDELDDECHVMMISIIGGDHRLVN----------------------------YRSTTTLHEI-SEEGMNR---GKTEVVESYVVDVPTGNSKEDTCCFANMIIGCNLSEKLHNELATQTIVICLEIVEDIVEAQIQTSPETGKALGLERLG-----
