# Supplementary material for: Genome-wide identification of ABA receptor PYL family and expression analysis of PYLs in response to ABA and osmotic stress in Gossypium
Source: PeerJ. 2017 Dec 6;5:e4126. doi: 10.7717/peerj.4126 (PMC5723141; doi:10.7717/peerj.4126)
Supplement: File S4 [file peerj-05-4126-s012.fas]

>AtPYL1(AT5G46790)
---------------------------------------------------------------------------------------------------------------------------------------------------------MANSESSSSPVNEEENSQRIS-TLHHQTMPSDLTQDEFTQLSQSIAEFHTYQLG-----------NGRCSSLLAQR-IHAPPET-------------------VWS-VVRR---------------------------------------------------------------FDRPQI-YKHFIKS--CNVS---------EDFEMRVGCTRDVNVISGLPANTSRERLDLLDDDRRVTGFSITGGEHRLRN----------------------------YKSVTTVHRFEKEE---------------EEERIWTVVLESYVVDVPEGNSEEDTRLFADTVIRLNLQKLAS-------------ITEAMNRN-----------NNNNNSSQVR---------------------------------
>AtPYL10(AT4G27920)
---------------------------------------------------------------------------------------------------------------------------------------------------------------------------MNG-------------DETKKVESEYIKKHHRHELV-----------ESQCSSTLVKH-IKAPLHL-------------------VWS-IVRR---------------------------------------------------------------FDEPQK-YKPFISRC---VVQGK---------KLEVGSVREVDLKSGLPATKSTEVLEILDDNEHILGIRIVGGDHRLKN----------------------------YSSTISLHSETIDGKT------------------GTLAIESFVVDVPEGNTKEETCFFVEALIQCNLNSLADVTERL-------QAESMEKKI------------------------------------------------------
>AtPYL11(AT5G45860)
---------------------------------------------------------------------------------------------------------------------------------------------------------------------------------------------------------METSQK-----------YHTCGSTLVQT-IDAPLSL-------------------VWS-ILRR---------------------------------------------------------------FDNPQA-YKQFVKTCNLSSGDGG------------EGSVREVTVVSGLPAEFSRERLDELDDESHVMMISIIGGDHRLVN----------------------------YRSKTMAFVAA---DT----------------EEKTVVVESYVVDVPEGNSEEETTSFADTIVGFNLKSLAK-------------LSERVAHLKL----------------------------------------------------
>AtPYL12(AT5G45870)
---------------------------------------------------------------------------------------------------------------------------------------------------------------------------------------------------------MKTSQE-----------QHVCGSTVVQT-INAPLPL-------------------VWS-ILRR---------------------------------------------------------------FDNPKT-FKHFVKTCKLRSGDGG------------EGSVREVTVVSDLPASFSLERLDELDDESHVMVISIIGGDHRLVN----------------------------YQSKTTVFVAA---E-----------------EEKTVVVESYVVDVPEGNTEEETTLFADTIVGCNLRSLAK-------------LSEKMMELT-----------------------------------------------------
>AtPYL13(AT4G18620)
---------------------------------------------------------------------------------------------------------------------------------------------------------------------------------------------------------MESS-K-----------QKRCRSSVVET-IEAPLPL-------------------VWS-ILRS---------------------------------------------------------------FDKPQA-YQRFVKSCTMRSGGGGGKG------GEGKGSVRDVTLVSGFPADFSTERLEELDDESHVMVVSIIGGNHRLVN----------------------------YKSKTKVVASP---EDM---------------AKKTVVVESYVVDVPEGTSEEDTIFFVDNIIRYNLTSLAK-------------LTKKMMK-------------------------------------------------------
>AtPYL2(AT2G26040)
----------------------------------------------------------------------------------------------------------------------------------------------------------------------------MSSS----PAVKGLTDEEQKTLEPVIKTYHQFEPD-----------PTTCTSLITQR-IHAPASV-------------------VWP-LIRR---------------------------------------------------------------FDNPER-YKHFVKR--CRLISG----------DGDVGSVREVTVISGLPASTSTERLEFVDDDHRVLSFRVVGGEHRLKN----------------------------YKSVTSVNEFLN----------------QDSGKVYTVVLESYTVDIPEGNTEEDTKMFVDTVVKLNLQKLGV-------------AATSAPMHDDE---------------------------------------------------
>AtPYL3(AT1G73000)
----------------------------------------------------------------------------------------------------------------------------------------------------------------MNLAPIHDPSSSSTTTTSSSTPYGLT-KDEFSTLDSIIRTHHTFPRS-----------PNTCTSLIAHR-VDAPAHA-------------------IWR-FVRD---------------------------------------------------------------FANPNK-YKHFIKS--CTIRVNGNG----IK-EIKVGTIREVSVVSGLPASTSVEILEVLDEEKRILSFRVLGGEHRLNN----------------------------YRSVTSVNEFVVL-------------EKDKKKRVYSVVLESYIVDIPQGNTEEDTRMFVDTVVKSNLQNLAV-------------ISTASPT-------------------------------------------------------
>AtPYL4(AT2G38310)
-----------------------------------------------------------------------------------MLAVHRPS---------SAVSDGDS----------------------------------------------------VQIP----------MMIASFQKRFPSLSR-----DSTAARFHTHEVG----------PN-QCCSAVIQE-ISAPIST-------------------VWS-VVRR---------------------------------------------------------------FDNPQA-YKHFLKSCSVIGGDGDN-----------VGSLRQVHVVSGLPAASSTERLDILDDERHVISFSVVGGDHRLSN----------------------------YRSVTTLHPSPIS---------------------GTVVVESYVVDVPPGNTKEETCDFVDVIVRCNLQSLAK-------------IAENTAAESKKKMSL-----------------------------------------------
>AtPYL5(AT5G05440)
--------------------------------------------------------------------------------MRSPVQLQHGS----------DATNGF----------------------------------------------------HTLQP----------HDQTDGPIKRVCLTRGMH-VPEHVAMHHTHDVG----------PD-QCCSSVVQM-IHAPPES-------------------VWA-LVRR---------------------------------------------------------------FDNPKV-YKNFIRQCRIVQGDGLH-----------VGDLREVMVVSGLPAVSSTERLEILDEERHVISFSVVGGDHRLKN----------------------------YRSVTTLHASDDEG---------------------TVVVESYIVDVPPGNTEEETLSFVDTIVRCNLQSLAR-------------STNRQ---------------------------------------------------------
>AtPYL6(AT2G40330)
--------------------------------------------------------------------------------MPTSIQFQRSSTA-------AEAANAT----------------------------------------------------VRNYP----------HHHQK-QVQKVSLTRGMADVPEHVELSHTHVVG----------PS-QCFSVVVQD-VEAPVST-------------------VWS-ILSR---------------------------------------------------------------FEHPQA-YKHFVKSCHVVIGDGRE-----------VGSVREVRVVSGLPAAFSLERLEIMDDDRHVISFSVVGGDHRLMN----------------------------YKSVTTVHESEEDSDG----------------KKRTRVVESYVVDVPAGNDKEETCSFADTIVRCNLQSLAK-------------LAENTSKFS-----------------------------------------------------
>AtPYL7(AT4G01026)
------------------------------------------------------------------------------------------------------------------------------------------------------------------------MEMIGGD-------DTDTEMYGALVTAQSLRLRHLHHCR-----------ENQCTSVLVKY-IQAPVHL-------------------VWS-LVRR---------------------------------------------------------------FDQPQK-YKPFISRC---TVNG----------DPEIGCLREVNVKSGLPATTSTERLEQLDDEEHILGINIIGGDHRLKN----------------------------YSSILTVHPEMIDGRS------------------GTMVMESFVVDVPQGNTKDDTCYFVESLIKCNLKSLACVSERL-------AAQDITNSIATFCNASNGYREKNHTETNL----------------------------------
>AtPYL8(AT5G53160)
---------------------------------------------------------------------------------------------------------------------------------------------------------------------------MEAN-------GIEN-LTNPNQEREFIRRHHKHELV-----------DNQCSSTLVKH-INAPVHI-------------------VWS-LVRR---------------------------------------------------------------FDQPQK-YKPFISRC---VVKG----------NMEIGTVREVDVKSGLPATRSTERLELLDDNEHILSIRIVGGDHRLKV----------------------------INESKGSFSVYSESK-------------------------TYMFYIVFG---------FRTILQSSLFTPRL---------------------------------------------------------------------------
>AtPYL9(AT1G01360)
--------------------------------------------------------------------------------------------------------------------------------------------------------------------------MMDGV-------EGGTAMYGGLETVQYVRTHHQHLCR-----------ENQCTSALVKH-IKAPLHL-------------------VWS-LVRR---------------------------------------------------------------FDQPQK-YKPFVSRC---TVIG----------DPEIGSLREVNVKSGLPATTSTERLELLDDEEHILGIKIIGGDHRLKN----------------------------YSSILTVHPEIIEGRA------------------GTMVIESFVVDVPQGNTKDETCYFVEALIRCNLKSLADVSERL-------ASQDITQ--------------------------------------------------------
>AtPYR1(AT4G17870)
-------------------------------------------------------------------------------------------------------------------------------------------------------------------------------------MPSELTPEERSELKNSIAEFHTYQLD-----------PGSCSSLHAQR-IHAPPEL-------------------VWS-IVRR---------------------------------------------------------------FDKPQT-YKHFIKS--CSVE---------QNFEMRVGCTRDVIVISGLPANTSTERLDILDDERRVTGFSIIGGEHRLTN----------------------------YKSVTTVHRFEK------------------ENRIWTVVLESYVVDMPEGNSEDDTRMFADTVVKLNLQKLAT-------------VAEAMARN-----------SGDGSGSQVT---------------------------------
>BdPYRL1(BRADI3G34070)
---------------------------------------------------------------------------------------------------------------------------------------------------------MEPQQQPDAAAAAG-----AGAGEPEVPAGLGLTAAEYAQLRPTVEAYHLYAVG-----------QGQCSSLLAQR-IEAPAAA-------------------VWA-IVRR---------------------------------------------------------------FDCPQV-YKHFIRN--CALRPDPNAGAGEDDGELRPGRLREVSVISGLPASTSTERLDLLDDARRAFGFTIIGGEHRLRN----------------------------YRSVTTVSEIRAAG-------------------AAAVVLESYIVDVPEGNSEEDTRLFADTVVRLNLQKLKS-------------VAEANA---------------ASNAPAPPP---AE---------------------------
>BdPYRL2(BRADI1G37810)
----------------------------------------------------------------------------------------------------------------------------------------------------------------------------MEAHMER-ALREGLTEAERASLEGAVRAHHTFPG-----------RAATCTSLVAQR-VAAPVRD-------------------VWP-IVRS---------------------------------------------------------------FGNPQR-YKHFVRT--CALAAG---------DGASVGSVREVTVVSGLPASTSTERLEILDDDRHILSFSVVGGEHRLRN----------------------------YRSVTSVTEFQG-------------QEDAG-APPYCVVLESYVVDVPPGNTEDDTRMFTDTVVKLNLQKLAS-------------VAEES--GSRTRD-------------------------------------------------
>BdPYRL3(BRADI3G08580)
----------------------------------------------------------------------------------------------------------------------------------------------------------------------------MEPHMER-ALREALTEAERRSLAPVVAAHHTFPGSGQSSPSPSPGKKKTCTSLVTQR-VDAPLAA-------------------VWA-IVRG---------------------------------------------------------------FATPQR-YKHFIKS--CALAAG---------DGATVGSVREVTVVSGLPASTSTERLEILDDDRHVLSFRVVGGEHRLRN----------------------------YRSVTSVTEFSSPPPPEPEEKEKEETQDAAASSSYCVVVESYVVDVPEGNTEEDTRMFTDTVVKLNLQKLAA-------------IATTSTSSPSASPSSPPPPQPSDGAQADH---------------------------------
>BdPYRL4(BRADI2G22510)
--------------------------------------------------------------------------------MPYTASRSRPSPAQ------RSR-VGG------------------------------------------------------------------------------GRKGAAAAVPEEVARHHEHAAG----------AG-QCCSAVVQESIAAPVEA-------------------VWA-VVRR---------------------------------------------------------------FDRPQA-YKHFIRSCRLVDGDGG-----------AVGSVREVRVVSGLPATSSRERLEILDDERRVLSFRVVGGEHRLSN----------------------------YRSVTTVHHAET--------------------TGSTVVVESYVVDVPAGNTADETRTFVDTIVRCNLQSLAR-------------TAEQLAAAD-----------------------------------------------------
>BdPYRL5(BRADI1G16710)
--------------------------------------------------------------------------------MPAP-YSAAAAQQL------QQHRPLA------------------------------------------------------------------------AAVTGSRCGEHDGTVPAEVAQHHSHPPSSSA------GPW-RCCSAVVQR-VRAPTSA-------------------VWS-VVRR---------------------------------------------------------------FGEPQA-YKSFVRSCAVVDGDGG------------VGTLREVRVVSGLPAASSRERLEVLDDDRRVLSFRVVGGEHRLRN----------------------------YRSVTTVHPSSSSSSPA---------------EEETVVVESYVVEVPAGNTAEDTRTFVDTIVKCNLLSLAR-------------TAEKLSAAGRCP--------------------------------------------------
>BdPYRL6(BRADI1G65130)
-----------------------------------------------------------------------------MPCIPASSPSSIHHHHH------QRHRVLA----------------------------------------------------MGCGA---------ELAAVQGASGMARCGAHDGEVPAEVSRHHEHAAADPA------GSGMRCCSAVVQH-VAAPAAD-------------------VWS-VVRR---------------------------------------------------------------FDQPQA-YKRFVRSCALVAGDGG------------VGTLREVRVVSGLPAASSRERLEVLDDESHVLSFRVVGGEHRLKD----------------------------YLSVTTVHPSPAAPS------------------SATVVVESYVVDVPPGNTVEDTRVFIDTIVKCNLQSLAK-------------TAEKLAAGGRAVS-------------------------------------------------
>BdPYRL7(BRADI2G53840)
--------------------------------------------------------------------------------MPYTATR--PSPPQ------HSRTVGAAR----------------------------------------------------------------------------NKAPLAVPLPAEVARYHEHAAG----------AG-QCGSAVVQA-IGAPAEA-------------------VWA-VVRR---------------------------------------------------------------FDRPQA-YKRFVKSCRLVEDGGS----------VGVGSVREVRVVSGLPATCSRERLEVLDDERRVLSFRIVGGEHRLAN----------------------------YRSVTTVSEVPVAGGAG---------------KPVSVVVESYVVDVPPGNTGDETRVFVDTIVRCNLLSLAR-------------AAEAEAQLALAPVQSPRVS-------------------------------------------
>BdPYRL8(BRADI2G32250)
--------------------------------------------------------------------------------------------------------------------------------------------------MVGLVDGSARGWRLSDEAATSG-AGRGG------------GGGGVTAAADHMRRLHSHALG-----------EHQCSSTLLKH-IKAPVHL-------------------VWS-LVRS---------------------------------------------------------------FDQPQR-YKPFVSRC---VVRGG---------DLEIGSLREVNVKTGLPATTSTERLEQLDDEEHILSVKFVGGDHRLRN----------------------------YSSIITVHPESIDGRP------------------GTLVIESFVVDVPDGNTKDETCYFVEAVIKCNLTSLAEVSERL-------AVQSPTSPLEQ----------------------------------------------------
>BdPYRL9(BRADI3G09580)
---------------------------------------------------------------------------------------------------------------------------------------------------------MVEIDGAVGVGGGAGGVEGAR-----RWRLADERCDLRATESDYVRRFHPHEPR-----------DHQCSSAVAKH-IKAPVHL-------------------VWS-LVRR---------------------------------------------------------------FDQPQL-FKPFVSRC---EMKGN----------IEIGSVREVNVKSGLPATRSTERLELLDDTEHILSVKFVGGDHRLKN----------------------------YSSILTVHPEVIDGRP------------------GTLVIESFVVDVPEGNTKDETCYFVEALIKCNLKSLAEVSERL-------VVKDQTEPLDR----------------------------------------------------
>GaPYL11(Cotton_A_11270)
----------------------------------------------------------------------------------------------------------------------------------------------------------------------------------------------------MKNQYHTPQLS-----------SNQCGSSLVQT-IDAPLPL-------------------VWS-IIRR---------------------------------------------------------------FDNPQA-YKLFVKSCKLRSGNGG------------IGSVREVMVVSGLPAATSTERLDELDDECHVMMISIIGGDHRLVN----------------------------YRSTTTLHEIS-EEGMN---------------RGKTEVVESYVVDVPTGNSKEDTCCFANMIIGCNLSEKLHNELATQTIVICLEIVEDIVEAQIQTSPETGKALGLERLG------------------------------------
>GaPYL2-1(Cotton_A_13999)
----------------------------------------------------------------------------------------------------------------------------------------------------------------------------MDNSSEQPPPHLGLTREEYAELKPLIDAYHNFEPT-----------PNTCTSLVTQR-IDAPAEV-------------------VWP-FVRS---------------------------------------------------------------FENPQK-YKHFIKG--CNIRSG----------DGSVGSVREVTVVSGLPASTSTERLEFLDDEKQVLSFRVVGGEHRLRN----------------------------YRSVTSVNEFH-----------------KE-GKVYTIVLESYIVDIPEGNSGEDTKMFVDTVVKLNLQKLGI-------------VAMGSLHEPRHD--------------------------------------------------
>GaPYL2-2(Cotton_A_11886)
----------------------------------------------------------------------------------------------------------------------------------------------------------------------------MDSAE---PPPHGLTKEEYTELKPLIQTYHKFEPI-----------PNTCTSLITQR-IDAPVRA-------------------VWP-FIRS---------------------------------------------------------------FEAPQR-YKHFIKS--CNMSSG----------DGGVGSVREVTVVSGLPASTSTERLEMLDDEKHILSFRVVGGEHRLRN----------------------------YRSVTSVSEFK-----------------EE-GKVYTVVLESYIVDIPEGNSGEDTKMFVDTVVKLNLQKLGV-------------IAIAG-SVHGHD--------------------------------------------------
>GaPYL2-3(Cotton_A_05614)
----------------------------------------------------------------------------------------------------------------------------------------------------------------------------MDSD---------LTQEEFDKLKPLIDTYHKFDPT-----------PNRCTSLITQR-IDAPART-------------------VWP-FVRS---------------------------------------------------------------FENPQK-YKHFIKS--CNISAG----------DGRVGSVREVTVVSGLPASTSTERLEILDDAKRILSFRVVGGEHRLRN----------------------------YWSVTSVNEFR-----------------NE-GKVYTIVLESYIVDIPEGNSGEDTKMFVDTVVKLNLQKLGI-------------VAMGSFHG--HD--------------------------------------------------
>GaPYL2-4(Cotton_A_11801)
----------------------------------------------------------------------------------------------------------------------------------------------------------------------------MNPSLITCSNNNLTDEEEISKLESILQTYHTFPSS-----------SNTCTSLLTQR-INVPLSF-------------------IWP-FVRD---------------------------------------------------------------FENPNK-YKHFIKS--CTMKGDG-----------RVGSVRDVTVISGLPASTSTEVLEVLNDDEHVLSFRVVGGDHRLNN----------------------------YRAVTSVHEFK---------------EGGG-GEVYSIVLESYSVEIPQGNTEEDTKMFVDTVVKLNLQKVAE-------------VAMAAALKTPT---------------------------------------------------
>GaPYL4-1(Cotton_A_00296)
---------------------------------------------------------------------------------------------------------------------------------------------------------------------------------MLYQKRY-PITYTMP-VPDAVARHHTHPVG----------PN-QCCSAVVQQ-IAAPVST-------------------VWS-VVRR---------------------------------------------------------------FDNPQA-YKHFVKSCHVIVGDGD------------VGTLREVHVISGLPAARSTERLEILDEESHVLSFSVIGGEHRLAN----------------------------YRSVTTLHPSTNGN--------------------GTVVVESYVVDVPPGNTEDDTCVFVDTIVRCNLQSLAQ-------------IAENLASRK-----------------------------------------------------
>GaPYL4-2(Cotton_A_22319)
---------------------------------------------------------------------------MHANPPKSSLLLHRIN---------SDTPAHNS---------------------------------------------------TTSTP---------DNSFMLCQKRY-PLTCNMP-VPDTVARHHTHPVG----------PN-QCCSAVVQQ-IAAPVST-------------------VWS-VVRR---------------------------------------------------------------FDNPQA-YKHFVKSCHVIVGDGE------------VGTLREVSVISGLPAARSTERLEILDDERHVLSFSVVGGDHRLAN----------------------------YRSVTTLHPSTSGN--------------------GTVVVESYVVDVPPGNTKDDTCVFVDTIVRCNLQSLAQ-------------IAENLSRRK-----------------------------------------------------
>GaPYL4-3(Cotton_A_31479)
--------------------------------------------------------------------------------MPSSLKLHPP----------LAATIGT----------------------------------------------------CNQKQ-------NQPITTSTALTRFFPLPCGIS-LPDTVATYHVHTLG----------PN-QCGSAVVQA-IEAPIET-------------------VWS-VVRR---------------------------------------------------------------FDNPQA-YKQFLKSCHIIVGDGN------------VGTLREVHVVSGLPAASSVEKLEILDDERHVLSFSVVGGDHRLTN----------------------------YRSVTTLHHSPKGN--------------------GTLVVESFVVDIPVGNSREDTCIFVDTIVRCNLQSLAR-------------MAENMARTE-----------------------------------------------------
>GaPYL6-1(Cotton_A_15835)
--------------------------------------------------------------------------------MPSPLQLHRS----------TATTLGSSHH---------------------------------------------HHHHHHHKQ-------PQPLPTTT-LTRCSPLPCGVS-LPDAVSLYHVHTLG----------PS-QCCSAVVQP-IEAPIET-------------------VWS-LVRR---------------------------------------------------------------FDNPQA-YKNFVKSCHVIVGDGD------------VGTLREVHVISGLPAASSRERLEILDDERHVLSFSVVGGDHRLRN----------------------------YKSVTTLHASTDGK--------------------GTVAVESYVVDVPSGNTKEDTCTFVDMIVSCNLRSLAQ-------------MAANSAKKEKYSSSP-----------------------------------------------
>GaPYL6-2(Cotton_A_17533)
----------------------------------------------------------------------------------------------------------------------------------------------------------------------------------------------MADTIMKKTQYHTLGLS-----------PNQCGSSLVQS-IDAPLPL-------------------VWS-ILRR---------------------------------------------------------------FDNPQA-YKQFVKSCTLSVGNGG------------IGSVREVMVVSGMPAATSMERLDRLDDDLHVMMVSIIGGDHKLVN----------------------------YRSTTSLHEIGSEEEGN---------------GGRTVVVESYVVDVPAGNSKEDTCSFADMIIGCNLRSLAR-------------VTEGLANSNNL---------------------------------------------------
>GaPYL9-1(Cotton_A_24449)
---------------------------------------------------------------------------------------------------------------------------------------------------------------------------MNG------------DDAHSMMESQYIQRHHRHNIR-----------DDQCTSALVKH-IKAPVHL-------------------VWS-LVRR---------------------------------------------------------------FDQPQK-YKPFVSRC---IMKG----------DLGIGSVREVNVKSGLPATTSTERLVLLDDEEHILGIKIVGGDHRLRN----------------------------YSSIMTVHPEVIEGRP------------------GTMVIESFVVDVPEGNTTDETCYFVEALIRCNLKSLADVSERM-------AVMDQTQPINRY---------------------------------------------------
>GaPYL9-2(Cotton_A_14394)
---------------------------------------------------------------------------------------------------------------------------------------------------------------------------MNG------------GDAYGMMEAQYIWRHHRHDIR-----------DDQCSSALVKH-VKAPVNL-------------------VWS-LVRR---------------------------------------------------------------FDQPQK-YKPFVSRC---IMKG----------DLGIGSVREVNVKSGLPATTSTERLELLDDEEHILGIKIVGGDHRLRN----------------------------YSSIITVHPEVIEGRP------------------GTMVIESFAVDVPEGNTKDETCYFVEALIRCNLKSLADVSERM-------AVLDQAEPINGY---------------------------------------------------
>GaPYL9-3(Cotton_A_36156)
----------------------------------------------------------------------------------------------------------------------------------------------------------------------------------------MNGNRFTKVEEEFIKKYHKHDVK-----------ENQCSSSLVKH-IKAPVHL-------------------VWS-LVRR---------------------------------------------------------------FDEPQK-YKPFVSRC---VLQG----------DLQIGSVREVNVKSGLPATTSTERLEYLDDDKHILSMRIVGGDHRLKN----------------------------YSSIVTVHPKVIDGRP------------------GTLVIESFVVDVPEGNTKDETCYFVEALIKCNLKSLADVSERL-------AVQDRTEPIERM---------------------------------------------------
>GaPYL9-4(Cotton_A_13258)
---------------------------------------------------------------------------------------------------------------------------------------------------------------------------MVT--DDHVT---MNGNGFSKMEEEFIKRYHKLEVK-----------ENQCSSSLVKH-IKAPVHL-------------------VWS-LVRR---------------------------------------------------------------FDQPQK-YKPFVSRC---VVQG----------DLQVGSVREVNVKSGLPATTSTERLEYLDDDEHILSMTIVGGDHRLKN----------------------------YSSIVTVHPEVIDGRP------------------GTLVIESFVVDVPDGNTKDETCYFVEALIKCNLKSLADVSERL-------AVQDRTEPIKIM---------------------------------------------------
>GaPYL9-5(Cotton_A_23205)
---------------------------------------------------------------------------------------------------------------------------------------------------------------------------MVT--DDHVT---MNGNGFSKMEEEFIKRYHKLEVK-----------ENQCSSSLVKH-IKAPVHL-------------------VWS-LVRR---------------------------------------------------------------FDQPQK-YKPFVSRC---VVQG----------DLQVGSVREVNVKSGLPATTSTERLEYLDDDEHILSMTIVGGDHRLKN----------------------------YSSIVTVHPEVIDGRP------------------GTLVIESFVVDVPDGNTKDETCYFVEALIKCNLKSLADVSERL-------AVQDRTEPIKIM---------------------------------------------------
>GaPYL9-6(Cotton_A_08084)
---------------------------------------------------------------------------------------------------------------------------------------------------------------------------MN--------------VSSSAAATEYIKRHHRHEAG-----------ENQCSSALVKL-IKAPLPL-------------------VWS-LVRR---------------------------------------------------------------FDEPQK-YKPFVSRC---VAPG----------NLEIGSLREVDVKSGLPATTSTERLELLDDNEHILSIRIIGGDHRLQ----------------------------NYSSIISVHPEMIDGRP------------------GTLVIESFVVDVPEGNTKDETCFFVEALIKCNLKSLADVSEGL-------AMQDRTERIDIRKLGAER---------------------------------------------
>GaPYL9-7(Cotton_A_20366)
---------------------------------------------------------------------------------------------------------------------------------------------------------------------------MNGN-------SNEFGSAGAVAATEFLRRRHRHETG-----------ENQCSSAVVKR-IKAPVPL-------------------VWS-LVRR---------------------------------------------------------------FDQPQK-YKPFVSRC---VAQG----------SLEIGSLREVDVKSGLPATTSTERLELLDDDEHILSIRIIGGDHRLKN----------------------------YSSIISLHPEIIDGRP------------------GTLVIESFVVDVPEGNTKDETCYFVEALIKCNLKSLADVSEGL-------AVQDRTEPIDL----------------------------------------------------
>GaPYL9-8(Cotton_A_17740)
---------------------------------------------------------------------------------------------------------------------------------------------------------------------------MNGH-------SNGFGSVAAVAAAEYIRRHHLHEIG-----------ENQCSSTLVKH-IKAPVPL-------------------VWS-LVRR---------------------------------------------------------------FDQPQK-YKPFVSRC---IAQG----------NLEIGSLREVYVKSGLPATTSTERLELLDDNEHILSIRIVCGDHRLKN----------------------------YSSIISLHPEIINGRP------------------GTLVIESFVVDVPEGNTQDETCYFVEALIKCNLKSLADISEGL-------AIQDRTEPIDL----------------------------------------------------
>GaPYR1-1(Cotton_A_23118)
---------------------------------------------------------------------------------------------------------------------------------------------------------MAEPESEP-------------TTTHHLTIPPGLTQDEFHELTPSITQYHTYTLG-----------QGKCSSLLAQR-INSPSDL-------------------VWS-IVRR---------------------------------------------------------------FDKPQT-YKHFIKS--CAVK---------DNFQMVVGCTRDVNVISGLPAATSTERLDILNDNEKVTGFSIIGGEHRLTN----------------------------YRSVTTVHGFER------------------DGKIWTVVLESYVVDVPEGNTEEDTRLFADTVVRLNLQKLAS-------------VAEGLARDG------------DCNKSQ--VM-------------------------------
>GaPYR1-2(Cotton_A_09168)
---------------------------------------------------------------------------------------------------------------------------------------------------------MADLKPEPSSSMPD-PPPCFEPSSHHVTVPTGLTDDEFSELIPSITEFHTYSVG-----------PGQCSSLLAQR-INAPHTA-------------------VWS-VVRR---------------------------------------------------------------FDKPHT-YKHFIKS--CSVK---------EGFQMVVGSTRDVSVISGLPAATSTERLDILDDEREVTGFTVLGGEHRLRN----------------------------YRSVTTVHGFER------------------DGKIWTVVLESYVVDIPEGNSEDDTRLFADTVVKLNLQQLAS-------------ITEGLARDATAA---------DGNKPQ--VM-------------------------------
>GaPYR1-3(Cotton_A_07906)
---------------------------------------------------------------------------------------------------------------------------------------------------------MAVSKPAPFSS-------FSQTTTHHLTLPPGISHDEFHDLIPSITQLHNYSVG-----------PGKCSSLLAKR-ISAPHDL-------------------VWS-IVRR---------------------------------------------------------------FDKPQA-YKHFIRS--CAVE---------QGSQMVVGCTRKVNVISGLPADTSTERLDILDDERRVTGFSIIGGEHRLRN----------------------------YRSVTTVHGFNR------------------NGRIWTVVLESYVVDVPEGNTEEDTRLFANTVVKLNLQKLAS-------------VTERLARDDDN----------DGNNS------------------------------------
>GbPYL11A(AA37880)
-----------------------------------------------------------------------------------------------------------------------------------------------------------------------------------------MKLQRHPKTEAMKNQYHTSQLS-----------SNQCGSSLVQT-IDAPLPL-------------------VWS-IIRR---------------------------------------------------------------FDNPQA-YKLFVKSCKLRSGNGG------------IGSVREVMVVSGLPAATSTERLDELDDECHVMMISIIGGDHRLVN----------------------------YRSTTTLHEIS-EEGMN---------------RGKTEVVESYVVDVPAGNSKEDTCCFANMIIGVT---------------------------------------------------------------------------------
>GbPYL12D(DD17498)
----------------------------------------------------------------------------------------------------------------------------------------------------------------------------------------------------MKNQYHTSQLS-----------SNQCGSSLVQT-IDAPLPL-------------------VWS-IIRR---------------------------------------------------------------FDNPQA-YKLFVKSCKLRSGNGG------------IGSVREVMVVSGLPAATSTERLDELDDECHVMMISIIGGDHRLVN----------------------------YRSTTTLHEIS-EEGMN---------------GGKTEVVESYVVDVPAGNSKEDTCCFANMIIGCNLRSLAR-------------ITEKMAKFHL----------------------------------------------------
>GbPYL2-1A(AA31030)
----------------------------------------------------------------------------------------------------------------------------------------------------------------------------MDNSSEQPPPHLGLTREEYAELKPLIDAYHNFEPT-----------PNTCTSLVTQR-IDAPAEV-------------------VWP-FVRS---------------------------------------------------------------FENPQK-YKHFIKG--CNMRSG----------DGSVGSVREVTVVSGLPASTSTERLEFLDDEKHVLSFRVVGGEHRLRN----------------------------YRSVTSVNEFH-----------------KE-GKVYTIVLESYIVDIPEGNSGEDTKMFVDTVVKLNLQKLGI-------------VAMGSLHEPRHD--------------------------------------------------
>GbPYL2-1D(DD16128)
----------------------------------------------------------------------------------------------------------------------------------------------------------------------------MDNSSEKPPPHLGLTREEYVELKPLIDAYHNFEPT-----------PNTCTSLVTQR-IDAPAEV-------------------VWP-FVRS---------------------------------------------------------------FENPQK-YKHFIKG--CNMRSG----------DGSVGSVREVTVVSGLPASTSTERLEFLDDEKHVLSFRVVGGEHRLRN----------------------------YRSVTSVNEFH-----------------KE-GKVYTIVLESYIVDIPEGNSGEDTKMFVDTVVKLNLQKLGI-------------VEMGSLHEPRHD--------------------------------------------------
>GbPYL2-2A(AA34547)
----------------------------------------------------------------------------------------------------------------------------------------------------------------------------MDSAE---PPPHGLTKEEYTELKPLIQTYHKFEPI-----------PNTCTSLITQR-IDAPVRA-------------------VWP-FIRS---------------------------------------------------------------FEAPQK-YKHFIKS--CNMSSG----------DGGVGSVREVTVVSGLPASTSTERLEMLDDEKHILSFRVVGGEHRLRN----------------------------YRSVTSVSEFK-----------------EE-GKVYTVVLESYIVDIPEGNSGEDTKMFVDTVVKLNLQKLGV-------------IAIAG-SVHGHD--------------------------------------------------
>GbPYL2-2D(DD10391)
----------------------------------------------------------------------------------------------------------------------------------------------------------------------------MDSAE---PPPHGLTKEEYTELKPLIQTYHKFEPI-----------PNTCTSLITQR-INAPVRA-------------------VWP-FIRS---------------------------------------------------------------FEAPQK-YKHFIKS--CNMSSG----------DGGVGSVREVTVVSGLPASKSTERLEMLDDEKHILSFRVVGGEHRLRN----------------------------YRSVTSVSEFK-----------------EE-GKVYTVVLESYIVDIPEGNSGEDTKMFVDTVVKLNLQKLGV-------------IAIAG-SVHGHD--------------------------------------------------
>GbPYL2-2D(DD38339)
----------------------------------------------------------------------------------------------------------------------------------------------------------------------------MDSAE---PPPHGLTKEEYTELKPLIQTYHKFEPI-----------PNTCTSLITQR-INAPVRA-------------------VWP-FIRS---------------------------------------------------------------FEAPQK-YKHFIKS--CNMSSG----------DGGVGSVREVTVVSGLPASKSTERLEMLDDEKHILSFRVVGGEHRLRN----------------------------YRSVTSVSEFK-----------------EE-GKVYTVVLESYIVDIPEGNSGEDTKMFVDTVVKLNLQKLGV-------------IAIAG-SVHGHD--------------------------------------------------
>GbPYL2-3A(AA28868)
----------------------------------------------------------------------------------------------------------------------------------------------------------------------------MDSD---------LTQEEFDELKPLIDTYHKFDPT-----------PNRCTSLITQR-IDAPART-------------------KYKHFIKSCNISAGDGGVGSVREVTVVSGLPASTSTERLEILDDAKRILSFRVVGGEHRLRNYWSVTSVNEFHNEGKVYTIVLESYIVDIPEGNKA----WDCDGGVGSVREVTVVSGLPASTSTERLEILDDAKRILSFRVVGGEHRLRN----------------------------YWSVTSVNEFH-----------------NE-GKVYTIVLESYIVDIPEGNSGEDTKMFVDTVVKLNLQKLGI-------------VAMGSFHG--HD--------------------------------------------------
>GbPYL2-3D(DD32447)
----------------------------------------------------------------------------------------------------------------------------------------------------------------------------MDSG---------LTQEEFDELKPLIDTYHKFDPT-----------PNTCTSLIKQR-IDAPART-------------------VWP-FVRS---------------------------------------------------------------FENPQK-YKHFVKS--CNISAG----------DGGVGSVREVTVVSGLPASTSTERLEILDDAKRILSFRVVGGEHRLRN----------------------------YWSVTSVNEFH-----------------NE-GKVYTIVLESYIVDIPEGNSGEDTKMFVDTVVKLNLQKLGI-------------VAMVIMLM--LDIILSSQ--------------------------------------------
>GbPYL2-4A(AA22659)
----------------------------------------------------------------------------------------------------------------------------------------------------------------------------MNPSLITCSNNNLT-EEEISKLESILQTYHTFPSS-----------SNTCTSLLTQR-INVPLSF-------------------IWP-FVRD---------------------------------------------------------------FENPNK-YKHFIKS--CTMKGDG-----------RVGSVRDVTVISGLPASTSTEVLEVLNDDEHVLSFRVVGGDHRLNN----------------------------YRAVTSVHEFK---------------EGGG--EVYSIVLESYSVEIPQGNTEEDTKMFVDTVVKLNLQKLAE-------------VAMAAALKTPT---------------------------------------------------
>GbPYL2-4D(DD23620)
----------------------------------------------------------------------------------------------------------------------------------------------------------------------------MNPSLITCSNNNLT-EEEISKLESIIQTYHTFPSS-----------SNTCTSLLTQR-INVPLSF-------------------IWL-FVRD---------------------------------------------------------------FENPNK-YKHFIKS--CTMKGDG-----------RVGSVRDVMVISGLPASTSTEVLEVLNDDEHVLSFRVVGGDHRLNN----------------------------YRAVTSVHEFK---------------EGGG-AEVYSIVLESYSVEIPQGNTEEDTKMFVDTVVKLNLQKLAE-------------VAMAAALNT-----------------------------------------------------
>GbPYL4-1A(AA24072)
MVKGAGG--------ALHCRLHPVTFKPAVG------------------------ENLFKQSDYNTFHIIKCSFVLQIHPPSTAETTLNTP---------RHRQYYSV---------------------------------------------------AASYP-------LYFHFSMLYQKRY-PITYTMP-VPDAVARHHTHPVG----------PS-QCCSAVVQQ-IAAPVST-------------------VWS-VVRR---------------------------------------------------------------FDNPQA-YKHFVKSCHVIVGDGD------------VGTLREVHVISGLPAARSTERLEILDEESHVLSFSVIGGEHRLSN----------------------------YRSVTTLHPSTNGN--------------------GTVVVESYVVDVPPGNTEDDTCVFVDTIVRCNLQSLAQ-------------IAENLASRK-----------------------------------------------------
>GbPYL4-1D(DD31762)
---------------------------------------------------------------------------MHANPPKSSLLLHRIN---------SDTPAHNS---------------------------------------------------TTSTP---------DNSFMLCQKRY-PLTCNMP-VPDTVARHHTHPVG----------PN-QCCSAVVQQ-IAARVST-------------------VWS-VVRR---------------------------------------------------------------FDNPQA-YKHFVKSCHVIVGDGE------------VGTLREVSVISGLPAARSTERLEILDDERHVISFSVVGGDHRLAN----------------------------YRSVTTLHPSTSGN--------------------GTVVVESYVVDVPLGNTKDDTCVFVDTIVRCNLQSLAQ-------------IAENLSRRK-----------------------------------------------------
>GbPYL4-2A(AA31755)
---------------------------------------------------------------------------MHANPPKSSLLLHRIN---------SDTPAHNS---------------------------------------------------TTSTP---------DNSFMLCQKRY-PLTCNMP-VPDTVARHHTHPVG----------LN-QCCSAVVQQ-IAAPVST-------------------VWS-VVRR---------------------------------------------------------------FDNPQA-YKHFVKSCHVIVGDGE------------VGTLREVSVISGLPAARSTERLEILDDERHVLSFSVVGGDHRLAN----------------------------YRSVTTLHPSTSGN--------------------GTVVVESYVVDVPPGNTKDDTCVFVDTIVRCNLQSLAQ-------------IAENLSRRK-----------------------------------------------------
>GbPYL4-3A(AA01168)
--------------------------------------------------------------------------------MPSSLKLHPP----------LAATIGT----------------------------------------------------CNQKQ-------NQPITTSTALTRFFPLPCGIS-LPDTVATYHVHTLG----------PN-QCGSAVVQA-IEAPIET-------------------VWS-VVRR---------------------------------------------------------------FDNPQA-YKQFLKSCHIIVGDGN------------VGTLREVHVVSGLPAASSVEKLEILDDERHVLSFSVVGGDHRLTN----------------------------YRSVTTLHHSPKGN--------------------GTLVVESFVVDIPVGNSREDTCIFVETIVRCNLQSLAR-------------MAENMARTE-----------------------------------------------------
>GbPYL4-3D(DD09701)
--------------------------------------------------------------------------------MPSSLKLHPP----------LAATIGT----------------------------------------------------CNQKQ-------NQPITTSTALTRFFPLPCGIS-LPDTVATYHVHTLG----------PN-QCGSAVVQA-IEAPIET-------------------VWS-VVRR---------------------------------------------------------------FDNPQA-YKQFLKSCHIIVGDGN------------VGTLREVHVVSGLPAASSVEKLEILDDERHVLSFSVVGGDHRLTN----------------------------YRSVTTLHHSPKGN--------------------GTLVVESFVVDIPVGNSREDTCIFVETIVRCNLQSLAR-------------MAENMARTE-----------------------------------------------------
>GbPYL6-1A(AA18332)
--------------------------------------------------------------------------------MPSPLQLHRS----------TATTLGSS-----------------------------------------------HHHHHHHKQ-------PQPLPTTT-LTRCSPLPCGVS-LPDAVSLYHVHTRG----------PN-QCCSAVVQP-IEAPIET-------------------VWS-LVRR---------------------------------------------------------------FDNPQA-YKNFVKSCHVIVGDGD------------VGTLREVHVISGLPAASSTERLEILDDERHVLSFSVVGGDHRLRN----------------------------YKSVTTLHASTDGK--------------------GTVAVESYVVDVPSGNTKEDTCTFVDMIVSCNLRSLAQ-------------MAANSAKKEKYSSSP-----------------------------------------------
>GbPYL6-1D(DD29255)
--------------------------------------------------------------------------------MPSSLQLHRS----------TATTFGSS------------------------------------------------HHHHHHKQ-------PQPLPTTT-LTRCSPLPRGVS-LPDAVSLYHVHTLG----------PN-QCCSAVVQL-IEAPIET-------------------AWS-LVRR---------------------------------------------------------------FDNPQA-YKNFLKSCHVIVGDGD------------VGTLRKVHVISGLPAASSTERLEILDDERHVLSFSVVGGDHRLRN----------------------------YKSVTTLHASTDGK--------------------GTVAVESYVVDVPSGNTKEDTCTFVDMIVSCNLRSLAQ-------------MAGNSAKKEKYSSSP-----------------------------------------------
>GbPYL6-2A(AA13391)
--------------------------------------------------------------------------------MPSSLQLHR-----------TTTAVG----------------------------------------------------TCHHQ--------KQQPPPPTTLTTFFPLPTGVS-VPDMVSAYHFHTLG----------PN-QCCSAVVQT-IKAPVET-------------------VWS-VVRR---------------------------------------------------------------FDNPQA-YKHFLKSCHVIVGDGN------------VGSLREVHVISGLPAAFSTERLEILDDEHHVLSFSVVGGVHRLNN----------------------------YKSVTTLHASNKGN--------------------GTVVVESFVVDIPPGNTREDTCTFVDTIVRCNLQSLAQ-------------MAENMATKESLSSSP-----------------------------------------------
>GbPYL6-2A(AA15331)
----------------------------------------------------------------------------------------------------------------------------------------------------------------------------------------------MADTIMKKTQYHTLGLS-----------PNQCGSSLVQS-IDAPLPL-------------------VWS-ILRR---------------------------------------------------------------FDNPQA-YKQFVKSCTLSVGNGG------------IGSVREVMVVSGMPAATSMERLDRLDDDLHVMMVSIIGGDHKLVN----------------------------YRSTTSLHEIGSEEEGN---------------GGRTVVVESYVVDVPAGNSKEDTCSFADMIIGCNLRSLAR-------------VTEGLANSNNL---------------------------------------------------
>GbPYL6-2D(DD20934)
----------MVSAYHFHTLGPNQCCSAVVQTINAPVETVWSVVRRFDNPQAYKHFLKSCHVIVGDGNVGSLREVHVISGLPAAFSTERLEILDDEHHVLSFSVVGGVHRLNNYKSVTTLHASNKGNGTVVVESFVVDIPPDNTREDTCTFVDTILAPTHHYHRRWHLPPPKTTTPPPTTLTSFFPLPTGVS-VPDMVSAYHFHTLG----------PN-QCCSAVVQT-IKAPVET-------------------VWS-VVRR---------------------------------------------------------------FDNPQA-YKHFLKSCHVIVGDGN------------VGSLREVHVISGLPAAFSTERLEILDDEHHVLSFSVVGGVHRLNN----------------------------YKSVTTLHASNKGN--------------------GTVVVESFVVDIPPGNTREDTCTFVDTIVRCNLQSLAQ-------------MAENMATKESLSSSP-----------------------------------------------
>GbPYL6-2D(DD25577)
--------------------------------------------------------------------------------------------------------------------------------------------------------------------------------------------------------------------------------------MDAPLPL-------------------VWS-ILRR---------------------------------------------------------------FDNPQA-YKQFVKSCTLSLDDGG------------IGSVREVMIVSGMPAAMSMEGLDRLDDDLHVMMVSI--GDHKLVN----------------------------YRSTTSLHEIGSEEEGN---------------GGRTVVVESYVVDVPAGNSK-----------------------------------------------------------------------------------------------
>GbPYL9-1D(DD37081)
---------------------------------------------------------------------------------------------------------------------------------------------------------------------------MNG------------GDAYGMMEAQYIWRHHRHDIR-----------DDQCSSALVKH-VKAPVNL-------------------VWS-LVRR---------------------------------------------------------------FDQPQK-YKPFVSRC---IMKG----------DLGIGSVREVNVKSGLPATTSTERLELLDDEEHILGIKIVGGDHRLRN----------------------------YSSIITVHPEVIEGRP------------------GTMVIESFAVDVPEGNTKDETCYFVEALIRCNLKSLADVSERM-------AVLDQAEPINGY---------------------------------------------------
>GbPYL9-2D(DD28661)
-----------------------------------------------------------------------------------------------------------------------------------------------------------------MESLGKKVEEMNG------------DDAQSMMESQYIQRHHRHNIR-----------DDQCTSALVKH-IKAPVHL-------------------VWS-LVRR---------------------------------------------------------------FDQPQK-YKPFVSRC---IMKG----------DLGIGSVREVNVKSGLPATTSTERLELLDDEEHILGIKIVGGDHRLRN----------------------------YSSIMTVHPEVIEGRP------------------GTMVIESFVVDVPEGNTTDETCYFVEALIRCNLKSLADVSERM-------AVMDQTEPINRY---------------------------------------------------
>GbPYL9-3A(AA40052)
---------------------------------------------------------------------------------------------------------------------------------------------------------------------------MVT--NNYIT---MNGNRFTKVEEEFIKKYHKHDVK-----------ENQCSSSLVKH-IKAPVHL-------------------VWS-LVRR---------------------------------------------------------------FDQPQK-YKPFVSRC---VLQG----------DLQIGSVREVNVKSGLPATTSTERLEYLDDDEHILSMRIVGGDHRLKN----------------------------YSSIVTVHPKVIDGRP------------------GTLVIESFVVDVPEGNTKDETCYFVEALIKCNLKSLADVSEHL-------AVQDRTEPIERM---------------------------------------------------
>GbPYL9-3D(DD31179)
---------------------------------------------------------------------------------------------------------------------------------------------------------------------------MNGN-------SNGFGSAGAVAATEFVRRHHRHETG-----------ENQCSSAVVKR-IKAPVPL-------------------VWS-LVRR---------------------------------------------------------------FDQPQK-YKPFVSRC---VAQG----------NLEIGSLREVDVKSGLPATTSTERLELLDDDEHILSIRIIGGDHRLKN----------------------------YSSIISLHPEIIDGRP------------------GTLVIESFVVDVPEGNTKDETCYFVEALIKCNLKSLADVSEGL-------AVQDRTEPIDL----------------------------------------------------
>GbPYL9-4D(DD15345)
---------------------------------------------------------------------------------------------------------------------------------------------------------------------------MVT--NNYIT---MNGNRFTKVEEEFIKKYHKHDVK-----------ENQCSSSLVKH-IKAPVHLANLELFSLLVNNYRSLLNQVWS-LVRR---------------------------------------------------------------FDQPQK-YKPFVSRC---VLQG----------DLQIGSVREVNVKSGLPATTSTERLEYLDDDEHILSMRIVGGDHRLKN----------------------------YSSIVTVHPKVIDGRP------------------GTLVIESFVVDVPEGNTKDETCYFVEALIKCNLKSLADVSEHL-------AVQDRTEPIERM---------------------------------------------------
>GbPYL9-5A(AA38557)
---------------------------------------------------------------------------------------------------------------------------------------------------------------------------MVT--DDHVT---MNGNGFSKMEEEFIKRYHKLEVK-----------ENQCSSSLVKH-IKAPVHL-------------------VWS-LVRR---------------------------------------------------------------FDQPQK-YKPFVSRC---VVQG----------DLQVGSVREVNVKSGLPATTSTERLEYLDDDEHILSMTIVGGDHRLKN----------------------------YSSIVTVHPEVIDGRP------------------GTLVIESFVVDIPDGNTKDETCYFVEALIKCNLKSLADVSERL-------AVQDRTEPIKIM---------------------------------------------------
>GbPYL9-5D(DD26619)
---------------------------------------------------------------------------------------------------------------------------------------------------------------------------MVT--NDYIT---MNGNGFSKRAEEFIKRYHELEVK-----------ENQCSSSLVKH-IKAPVHL-------------------VWS-LVRR---------------------------------------------------------------FDQPQK-YKPFVSRC---VVQG----------DLQVGSVREVNVKSGLPATTSTERLEYLDDDEHILSMKIVGGDHMLKN----------------------------YSSIVTVHPEVIDGRP------------------GTLVIESFVVDVPDGNTKDET--------------------------------------------------------------------------------------------
>GbPYL9-6A(AA22571)
---------------------------------------------------------------------------------------------------------------------------------------------------------------------------MN--------------VSSSAAATEYIKRHHRHEAG-----------ENQCSSALVKL-IKAPLPL-------------------VWS-LVRR---------------------------------------------------------------FDEPQK-YKPFVSRC---VAPG----------NLEIGSLREVDVKSGLPATTSTERLELLDDNEHILSIRIIGGDHRLQCVGGAGNAXEEEYARKMARITNSGYSDPNYSSIISVHPEMIDGRP------------------GTLVIESFVVDVPEGNTKDETCFFVEALIKCNLKSLADVSEGL-------AMQDRTERIDIRKLGAER---------------------------------------------
>GbPYL9-6D(DD17050)
---------------------------------------------------------------------------------------------------------------------------------------------------------------------------MN--------------VSSSAAATEYIKRHHRHEAG-----------ENQCSSALVKL-IKAPLPL-------------------VWS-LVRR---------------------------------------------------------------FDEPQK-YKPFVSRC---VAPG----------NLEIGSLREVDVKSGLPATTSTERLELLDDNEHILSIRIIGGDHRLQ----------------------------NYSSIISVHPEIIDGRP------------------GTLVIESFVVDVPEGNTKDETCFFVEALIKCNLKSLADVSEGL-------AMQDQTERIDIRKLGAER---------------------------------------------
>GbPYL9-6D(DD32170)
---------------------------------------------------------------------------------------------------------------------------------------------------------------------------MN--------------VSSSAAATEYIKRHHRHEAG-----------ENQCSSALVKL-IKAPLPL-------------------VWS-LVRR---------------------------------------------------------------FDEPQK-YKPFVSRC---VAPG----------NLEIGSLREVDVKSGLPATTSTERLELLDDNEHILSIRIIGGDHRLQ----------------------------NYSSIISVHPEIIDGRP------------------GTLVIESFVVDVPEGNTKDETCFFVEALIKCNLKSLADVSEGL-------AMQDRTERIDIRKLGAER---------------------------------------------
>GbPYL9-7A(AA19258)
---------------------------------------------------------------------------------------------------------------------------------------------------------------------------MNGN-------SNGFGSAGAVAATEFLRRRHRHETG-----------ENQCSSAVVKR-IKAPVPL-------------------VWS-LVRR---------------------------------------------------------------FDQPQK-YKPFVSQC---VAQG----------SLEIGSLREVDVKSGLPATTSTERLELLDDDEHILSIRIIGGDHRLK--------------------------------QKLVVNYLLKS--------------------------FSSLVASQG--------------------------------------------------------------------------------------------------
>GbPYL9-7D(DD31997)
---------------------------------------------------------------------------------------------------------------------------------------------------------------------------MNGH-------SNGFSGAAAVAAAEYIRRHHLHEIG-----------ENQCSSTLVKH-IKAPVPL-------------------VWS-LVRR---------------------------------------------------------------FDQPQK-YKPFVSRC---IAQG----------NLEIGSLREVYVKSGLPATTSTERLELLDDNEHILSIRIVCGDHRLKN----------------------------YSSIISLHPEIINGRP------------------GTLVIESFVVDVPEGNTQDETCYFVEALIKCNLKSLADISEGL-------AIQDRTEPIDL----------------------------------------------------
>GbPYL9-8A(AA28339)
---------------------------------------------------------------------------------------------------------------------------------------------------------------------------MNGH-------SNGFGSVAAIAAAEYIRRHHLHEIG-----------ENQCSSTLVKH-IKAPVPL-------------------VWS-LVRR---------------------------------------------------------------FDQPQK-YKPFVSRC---IAQG----------NLEIGSLREVYVKSGLPATTSTERLELLDDNEHILSIRIVCGDHRLKG----------------------------YDDYLSVLTPIAGT--------------------------AEAPHPAEG---------CGGIISCSIMSPWQQ--------------------------------------------------------------------------
>GbPYR1-1D(DD23506)
---------------------------------------------------------------------------------------------------------------------------------------------------------MAEPESEP-------------TTTHHLTIPPGLTQDEFHELTPSITQYHTYTLG-----------QGKCSSLLAQR-INSPSDL-------------------VWS-IVRR---------------------------------------------------------------FDKPQT-YKHFIKS--CAVK---------DNFQMVVGCTRDVNVISGLPAATSTERLDILNDNEKVTGFSIIGGEHRLTN----------------------------YRSVTTVHGFER------------------DGKIWTVVLESYVVDVPEGNTEEDTRLFADTVVRLNLQKLAT-------------VAEGLARDG------------DCNKSQ--VM-------------------------------
>GbPYR1-2D(DD21981)
---------------------------------------------------------------------------------------------------------------------------------------------------------MADPKPEPSSSMPD-PPPCSEPSSHHETVPTGLTDDEFSELIPSITEFHTYSVG-----------PGQCSSLLAQR-INAPHTA-------------------VWS-VVRR---------------------------------------------------------------FDKPHT-YKHFIKS--CSVK---------EGFQMVVGSTRNVSVISGLPAATSTERLDILDDEREVTGFTVLGGEHRLRN----------------------------YRSVTTVHGFER------------------DGKIWTVVLESYVVDIPEGNSEEDTRLFADTVVKLNLQQLAS-------------ITEGLARDATAV---------DGNKPQ--VM-------------------------------
>GbPYR1-3A(AA29004)
---------------------------------------------------------------------------------------------------------------------------------------------------------MAVSKPAPFSS-------FSQTTTHHLTLPPGISHDEFHDLIPSITQLHNYSVG-----------PGKCSSLLAKR-ISAPHDL-------------------VWS-IVRR---------------------------------------------------------------FDKPQA-YKHFIRS--CAVE---------QGSQMVVGCTRKVNVISGLPADTSTERLDILDDERRVTGFSIIGGQHRLRN----------------------------YRSVTTVHGFNR------------------NGRIWTVVLESYVVDVPEGNTEEDTRLFANTVVKLNLQKLAS-------------VTEGLARDDDN----------DGNNS------------------------------------
>GbPYR1-3D(DD35789)
--------------------------------------------------------------------------------------------------------------------------------------------------------------------------------MDNGSLD--------HDLIPSITQLHTYSDG-----------PGKCSSLLAKR-ISAPHDL-------------------VWS-IVRR---------------------------------------------------------------FDKPQA-YKHFIRS--CAVE---------QGSQMVVGCTRKVNVISGLPADTSTERLDILDDERRVTGFSIIGGEHRLRN----------------------------YRSVTTVHGFNR------------------NGKIWTVVLESYVVDVPEGNTEEDTRLFADTVVKLNLQKLAS-------------VTEGLARDDDN----------DGNNS------------------------------------
>GhPYL11A(Gh_A05G1297)
-----------------------------------------------------------------------------------------------------------------------------------------------------------------------------------------MKLQRHPKTEAMKNQYHSPQLS-----------SNQCGSSLVQT-IDAPLPL-------------------VWS-IIRR---------------------------------------------------------------FDNPQA-YKLFVKSCKLRSGNGG------------IGSVREVMVVSGLPAATSTERLDELDDECHVMMISIIGGDHRLVN----------------------------YRSTTTLHEIS-EEGMN---------------GGKTEVVESYVVDVPAGNSKEDTCCFANMIIGVT---------------------------------------------------------------------------------
>GhPYL12D(Gh_D05G1468)
----------------------------------------------------------------------------------------------------------------------------------------------------------------------------MYTVIQIPYNRPSKELQRHPKTEAMKNQYHTSQLS-----------SNQCGSSLVQT-IDAPLPL-------------------VWS-IIRR---------------------------------------------------------------FDNPQA-YKLFVKSCKLRSGNGG------------IGSVREVMVVSGLPAATSTERLDELDDECHVMMISIIGGDHRLVN----------------------------YRSTTTLHEIS-EEGMN---------------GGKTEVVESYVVDVPAGNSKEDTCCFANMIIGCNLRSLAR-------------ITEKMAKFHL----------------------------------------------------
>GhPYL2-1A(Gh_A05G0336)
----------------------------------------------------------------------------------------------------------------------------------------------------------------------------MDNSSEQPPPHLGLTREEYAELKPLIDAYHNFEPT-----------PNTCTSLVTQR-IDAPAEV-------------------VWP-FVRS---------------------------------------------------------------FENPQK-YKHFIKG--CNMRSG----------DGSVGSVREVTVVSGLPASTSTERLEFLDDEKHVLSFRVVGGEHRLRN----------------------------YRSVTSVNEFH-----------------KE-GKVYTIVLESYIVDIPEGNSGEDTKMFVDTVVKLNLQKLGI-------------VAMGSLHEPRHD--------------------------------------------------
>GhPYL2-1D(Gh_D05G0441)
----------------------------------------------------------------------------------------------------------------------------------------------------------------------------MDNSSEKPPPHLGLTREEYVELKPLIDAYHNFEPT-----------PNTCTSLVTQR-IDAPAEV-------------------VWP-FVRS---------------------------------------------------------------FENPQK-YKHFIKG--CNMRSG----------DGSVGSVREVTVVSGLPASTSTERLEFLDDEKHVLSFRVVGGEHRLRN----------------------------YRSVTSVNEFH-----------------KE-GKVYTIVLESYIVDIPEGNSGEDTKMFVDTVVKLNLQKLGI-------------VAMGSLHEPRHD--------------------------------------------------
>GhPYL2-2A(Gh_A08G2221)
----------------------------------------------------------------------------------------------------------------------------------------------------------------------------MDSAE---PPPHGLTKEEYTELKPLIQTYHKFEPI-----------PNTCTSLITQR-IDAPVRA-------------------VWP-FIRS---------------------------------------------------------------FEAPQK-YKHFIKS--CNMSSG----------DGGVGSVREVTVVSGLPASKSTERLEMLDDEKHILSFRVVGGEHRLRN----------------------------YRSVTSVSEFK-----------------EE-GKVYTVVLESYIVDIPEGNSGEDTKMFVDTVVKLNLQKLGV-------------IAIAG-SVHGHD--------------------------------------------------
>GhPYL2-2D(Gh_D08G2587)
------------------------------------------------------------------------------------------------------------------------------------------------------------MNSKASFVFSSSSTTGMDSAE---PPPHGLTKEEYTELKPLIQTYHKFEPI-----------PNTCTSLITQR-IDAPVRA-------------------VWP-FIRS---------------------------------------------------------------FEAPQK-YKHFIKS--CNMSSG----------DGGVGSVREVTVVSGLPASKSTERLEMLDDEKHILSFRVVGGEHRLRN----------------------------YRSVTSVSEFK-----------------EE-GKVYTVVLESYIVDIPEGNSGEDTKMFVDTVVKLNLQKLGV-------------IAIAG-SVHGHD--------------------------------------------------
>GhPYL2-3A(Gh_A07G2326)
----------------------------------------------------------------------------------------------------------------------------------------------------------------------------MDSD---------LTQEEFDELKPLIDTYHKFDPT-----------PNRCTSLITQR-IDAPART-------------------VWP-FVRS---------------------------------------------------------------FENPQK-YKHFIKS--CNISAG----------DGGVGSVREVTVVSGLPASTSTERLEILDDAKRILSFRLVGGEHRLRN----------------------------YWSVTSVNEFH-----------------NE-GKVYTIVLESYIVDIPEGNSGEDTKMFVDTVVKLNLQKLGI-------------VAMGSFHG--HD--------------------------------------------------
>GhPYL2-3D(Gh_D07G0193)
----------------------------------------------------------------------------------------------------------------------------------------------------------------------------MDSG---------LTQEEFDELKPLIDTYHKFDPT-----------PNTCTSLIKQR-IDAPART-------------------VWP-FVRS---------------------------------------------------------------FENPQK-YKHFVKS--CNISAG----------DGGVGSVREVTVVSGLPASTSTERLEILDDAKRILSFRVVGGEHRLRN----------------------------YWSVTSVNEFH-----------------NE-GKVYTIVLESYIVDIPEGNSGEDTKMFVDTVVKLNLQKLGI-------------VAMGSFRG--HD--------------------------------------------------
>GhPYL2-4A(Gh_A10G0677)
---------------------------------------------------------------------------------------------------------------------------------------MTLHSAVEMVGWSDVSYRQGLKKPKPSSAPKATQPHAMNPSLITCSNNNLT-EEEISKLESILQTYHTFPSS-----------SNTCTSLLTQR-INVPLSF-------------------IWP-FVRD---------------------------------------------------------------FENPNK-YKHFIKS--CTMKGDG-----------RVGSVRDVTVISGLPASTSTEVLEG------------CGGDHRLNN----------------------------YRAVTSVHEFK---------------EGGG-GEVYSIVLESYSVEIPQGNTEEDTKMFVDTVVKLNLQKLAE-------------VAMAAALKTPT---------------------------------------------------
>GhPYL2-4D(Gh_D10G0710)
----------------------------------------------------------------------------------------------------------------------------------------------------------------------------MNPSLITCSNNNLT-EEEISKLESIIQTYHTFPSS-----------SNTCTSLLTQR-INVPLSF-------------------IWL-FVRD---------------------------------------------------------------FENPNK-YKHFIKS--CTMKGDG-----------RVGSVRDVTVISGLPASTSTEVLEVLNDDEHVLSFRVVGGDHRLNN----------------------------YRAVTSVHEFK---------------EGGGGGEVYSIVLESYSVEIPQGNTEEDTKMFVDTVVKLNLQKLAE-------------VAMAAALNT-----------------------------------------------------
>GhPYL4-1A(Gh_A01G1990)
----------------------------------------------------------------------------------------------------------------------------------------------------------------------------------------------MP-VPDAVARHHTHPVG----------PS-QCCSAVVQQ-IAAPVST-------------------VWS-VVRR---------------------------------------------------------------FDNPQA-YKHFVKSCHVIVGDGD------------VGTLREVHVISGLPAARSTERLEILDEESHVLSFSVIGGEHRLSN----------------------------YRSVTTLHPSTNGN--------------------GTVVVESYVVDVPPGNTEDDTCVFVDTIVRCNLQSLAQ-------------IAENLASRK-----------------------------------------------------
>GhPYL4-1D(Gh_D09G1585)
---------------------------------------------------------------------------MHANPPKSSLLLHRIN---------SDTPAHNS---------------------------------------------------TTSTP---------DNSFMLCQKRY-PLTCNMP-VPDTVARHHTHPVG----------PN-QCCSAVVQQ-IAAPVST-------------------VWS-VVRR---------------------------------------------------------------FDNPQA-YKHFVKSCHVIVGDGE------------VGTLREVSVISGLPAARSTERLEILDDERHVISFSVVGGDHRLAN----------------------------YRSVTTLHPSTSGN--------------------GTVVVESYVVDVPLGNTKDDTCVFVDTIVRCNLQSLAQ-------------IAENLSRRK-----------------------------------------------------
>GhPYL4-2A(Gh_A09G2421)
---------------------------------------------------------------------------MHANPPKSSLLLHRIN---------SDTPAHNS---------------------------------------------------TTSTP---------DNSFMLCQKRY-PLTCNMP-VPDTVARHHTHPVG----------PN-QCCSAVVQQ-IAAPVST-------------------VWS-VVRR---------------------------------------------------------------FDNPQA-YKHFVKSCHVIVGDGE------------VGTLREVSVISGLPAARSTERLEILDDERHVLSFSVVGGDHRLAN----------------------------YRSVTTLHPSTSGN--------------------GTVVVESYVVDVPPGNTKDDTCVFVDTIVRCNLQSLAQ-------------IAENLSRRK-----------------------------------------------------
>GhPYL4-2D(Gh_D01G2250)
----------------------------------------------------------------------------------------------------------------------------------------------------------------------------------------------MP-VPDAVARHHIHPVG----------PN-QCCSAVVQQ-IAAPVST-------------------VWS-VVRR---------------------------------------------------------------FDNPQA-YKHFVKSCHVIVGDGD------------VGTLREVHVISGLPAARSTERLEILDEESHVLSFSVIGGEHRLAN----------------------------YRSVTTLHPSTNGN--------------------GTVVVESYVVDVPPGNTEDDTCVFVDTIVRCNLHSLAQ-------------IAENLASRK-----------------------------------------------------
>GhPYL4-3A(Gh_A05G2630)
--------------------------------------------------------------------------------MPSSLKLHPP----------LAATIGT----------------------------------------------------CNQKQ-------NQPITTSTALTRFFPLPCGIS-LPDTVATYHVHTLG----------PN-QCGSAVVQA-IEAPIET-------------------VWS-VVRR---------------------------------------------------------------FDNPQA-YKQFLKSCHIIVGDGN------------VGTLREVHVVSGLPAASSVEKLEILDDERHVLSFSVVGGDHRLTN----------------------------YRSVTTLHHSPKGK--------------------GTLVVESFVVDIPVGNSREDTCIFVDTIVRCNLQSLAR-------------MAENMARTE-----------------------------------------------------
>GhPYL4-3D(Gh_D05G2920)
--------------------------------------------------------------------------------MPSSLKLHPP----------LAATIGT----------------------------------------------------CNQKQ-------NQPITTSTALTRFFPLPCGIS-LPDTVATYHVHTLG----------PN-QCGSAVVQA-IEAPIET-------------------VWS-VVRR---------------------------------------------------------------FDNPQA-YKQFLKSCHIIVGDGN------------VGTLREVHVVSGLPAASSVEKLEILDDERHVLSFSVVGGDHRLTN----------------------------YRSVTTLHHSPKGN--------------------GTLVVESFVVDIPVGNSREDTCIFVDTIVRCNLQSLAR-------------MAENMARTE-----------------------------------------------------
>GhPYL6-1A(Gh_A10G2142)
--------------------------------------------------------------------------------MPSPLQLHRS----------TATTLGSS-----------------------------------------------HHHHHHHKQ-------PQPLPTTT-LTRCSPLPCGVS-LPDAVSLYHVHTRG----------PN-QCCSAVVQP-IEAPIET-------------------VWS-LVRR---------------------------------------------------------------FDNPQA-YKNFVKSCHVIVGDGD------------VGTLREVHVISGLPAASSTERLEILDDERHVLSFSVVGGDHRLRN----------------------------YKSVTTLHASTDGK--------------------GTVAVESYVVDVPSGNTKEDTCTFVDMIVSCNLRSLAQ-------------MAANSAKKEKYSSSP-----------------------------------------------
>GhPYL6-1D(Gh_D10G2388)
--------------------------------------------------------------------------------MPSSLQLHRS----------TATTFGSS------------------------------------------------HHHHHHKQ-------PQPLPTTT-LTRCSPLPRGVS-LPDAVSLYHVHTLG----------PN-QCCSAVVQL-IEAPIET-------------------AWS-LVRR---------------------------------------------------------------FDNPQA-YKNFLKSCHVIVGDGD------------VGTLRKVHVISGLPAASSTERLEILDDERHVLSFSVVGGDHRLRN----------------------------YKSVTTLHASTDGK--------------------GTVAVESYVVDVPSGNTKEDTCTFVDMIVSCNLRSLAQ-------------MAGNSAKKEKYSSSP-----------------------------------------------
>GhPYL6-2A(Gh_A06G1418)
--------------------------------------------------------------------------------MPSSLQLQRT----------TTTAVG----------------------------------------------------TCRHQ--------KQQPPPPTTLTSFFPLPTGVS-VPDMVSAYHFHTLG----------PN-QCCSAVVQT-IKAPVET-------------------VWS-VVRR---------------------------------------------------------------FDNPQA-YKHFLKSCHVIVGDGN------------VGSLREVHVISGLPAAFSTERLEILDDEHHVLSFSVVGGVHRLNN----------------------------YKSVTTLHASNKGN--------------------GTVVVESFVVDIPPGNTREDTCTFVDTIVRCNLQSLAQ-------------MAENMATKESLSSSP-----------------------------------------------
>GhPYL6-2D(Gh_D06G1764)
--------------------------------------------------------------------------------MPSSLQLHR-----------TTTAVG----------------------------------------------------TCHHQ--------KQQPPPPTTLTTFFPLPTGVS-FPDMVSAYHFHTLG----------PN-QCCSAVVQT-INAPVET-------------------VWS-VVRR---------------------------------------------------------------FDNPQA-YKHFLKSCHVIVGDGN------------VGSLREVHVISGLPAAFSTERLEILDDEHHVLSFSVVGGVHRLNN----------------------------YKSVTTLHASNKGN--------------------GTVVVESFVVDIPPGNTREDTCTFVDTIVRCNLQSLAQ-------------MAENMATKESLSSSP-----------------------------------------------
>GhPYL9-1A(Gh_A08G1117)
---------------------------------------------------------------------------------------------------------------------------------------------------------------------------MNG------------DDAHSMMESQYIQRHHRHNIR-----------DDQCTSALVKH-IKAPVHL-------------------VWS-LVRR---------------------------------------------------------------FDQPQK-YKPFVSRC---IMKG----------DLGIGSVREVNVKSGLPATTSTERLELLDDEEHILGIKIVGGDHRLRN----------------------------YSSIMTVHPEVIEGRP------------------GTMVIESFVVDVPEGNTTDETCYFVEALIRCNLKSLADVSERM-------AVMDQTQPINRY---------------------------------------------------
>GhPYL9-1D(Gh_D11G1013)
---------------------------------------------------------------------------------------------------------------------------------------------------------------------------MNG------------GDAYGMMEAQYIWRHHRHDIR-----------DDQCSSALVKH-VKAPVNL-------------------VWS-LVRR---------------------------------------------------------------FDQPQK-YKPFVSRC---IMKG----------DLGIGSVREVNVKSGLPATTSTERLELLDDEEHILGMKIVGGDHRLRN----------------------------YSSIITVHPEVIEGRP------------------GTMVIESFAVDVPEGNTKDETCYFVEALIRCNLKSLADVSERM-------AVLDQTQPINGY---------------------------------------------------
>GhPYL9-2A(Gh_A11G0870)
---------------------------------------------------------------------------------------------------------------------------------------------------------------------------MNG------------GDAYGMMEAQYIWRHHRHDIR-----------DDQCSSALVKH-VKAPVNL-------------------VWS-LVRR---------------------------------------------------------------FDQPQK-YKPFVSRC---IMKG----------DLGIGSVREVNVKSGLPATTSTERLELLDDEEHILGIKIVGGDHRLRN----------------------------YSSIITVHPEVIEGRP------------------GTMVIESFAVDVPEGNTKDETCYFVEALIRCNLKSLADVSERM-------AVLDQAEPINGY---------------------------------------------------
>GhPYL9-2D(Gh_D08G1399)
---------------------------------------------------------------------------------------------------------------------------------------------------------------------------MNG------------DDAQSMMESQYIQRHHRHNIR-----------DDQCTSALVKH-IKAPVHL-------------------VWS-LVRR---------------------------------------------------------------FDQPQK-YKPFVSRC---IMKG----------DLGIGSVREVNVKSGLPATTSTERLELLDDEEHILGIKIVGGDHRLRN----------------------------YSSIMTVHPEVIEGRP------------------GTMVIESFVVDVPEGNTTDETCYFVEALIRCNLKSLADVSERM-------AVMDQTEPINRY---------------------------------------------------
>GhPYL9-3A(Gh_A11G0224)
---------------------------------------------------------------------------------------------------------------------------------------------------------------------------MVT--NNYIT---MNGNRFTKVEEEFIKKYHKHDVK-----------ENQCSSSLVKH-IKAPVHL-------------------VWS-LVRR---------------------------------------------------------------FDEPQK-YKPFVSRC---VLQG----------DLQIGSVREVNVKSGLPATTSTERLEYLDDDEHILSMRIVGGDHRLKN----------------------------YSSIVTVHPKVIDGRP------------------GTLVIESFVVDVPEGNTKDETCYFVEALIKCNLKSLADVSERL-------AVQDRTEPIERM---------------------------------------------------
>GhPYL9-3D(Gh_D04G0019)
---------------------------------------------------------------------------------------------------------------------------------------------------------------------------MNGN-------SNGFGSAGAVAATEFVRRHHRHETG-----------ENQCSSAVVKR-IKAPVPL-------------------VWS-LVRR---------------------------------------------------------------FDQPQK-YKPFVSRC---VAQG----------NLEIGSLREVDVKSGLPATTSTERLELLDDDEHILSIRIIGGDHRLKN----------------------------YSSIISLHPEIIDGRP------------------GTLVIESFVVDVPEGNTKDETCYFVEALIKCNLKSLADVSEGL-------AVQDRTEPIDL----------------------------------------------------
>GhPYL9-4D(Gh_D11G0238)
---------------------------------------------------------------------------------------------------------------------------------------------------------------------------MVT--NNYIT---MNGNRFTKVEEEFIKKYHKHDVK-----------ENQCSSSLVKH-IKAPVHL-------------------VWS-LVRR---------------------------------------------------------------FDQPQK-YKPFVSRC---VLQG----------DLQIGSVREVNVKSGLPATTSTERLEYLDDDEHILSMRIVGGDHRLKN----------------------------YSSIVTVHPKVIDGRP------------------GTLVIESFVVDVPEGNTKDETCYFVEALIKCNLKSLADVSEHL-------AVQDRTEPIERM---------------------------------------------------
>GhPYL9-5A(Gh_A12G2127)
---------------------------------------------------------------------------------------------------------------------------------------------------------------------------MVT--DDHVT---MNGNGFSKMEEEFIKRYHKLEVK-----------ENQCSSSLVKH-IKAPVHL-------------------VWS-LVRR---------------------------------------------------------------FDQPQK-YKPFVSRC---VVQG----------DLQVGSVREVNVKSGLPATTSTERLEYLDDDEHILSMTIVGGDHRLKN----------------------------YSSIVTVHPEVIDGRP------------------GTLVIESFVVDIPDGNTKDETCYFVEALIKCNLKSLADVSERL-------AVQDRTEPIKIM---------------------------------------------------
>GhPYL9-5D(Gh_D12G2306)
---------------------------------------------------------------------------------------------------------------------------------------------------------------------------MVT--NDYIT---MNGNGFSKRAEEFIKRYHELEVK-----------ENQCSSSLVKH-IKAPVHL-------------------VWS-LVRR---------------------------------------------------------------FDQPQK-YKPFVSRC---VVQG----------DLQVGSVREVNVKSGLPATTSTERLEYLDDDEHILSMTIVGGDHMLKN----------------------------YSSIVTVHPEVIDGRP------------------GTLVIESFVVDVPDGNTKDETCYFVEALIKCNLKSLADVSERL-------AVQDRTEPIKRM---------------------------------------------------
>GhPYL9-6A(Gh_A09G1646)
---------------------------------------------------------------------------------------------------------------------------------------------------------------------------MN--------------VSSSAAATEYIKRHHRHEAG-----------ENQCSSALVKL-IKAPLPL-------------------VWS-LVRR---------------------------------------------------------------FDEPQK-YKPFVSRC---VAPG----------NLEIGSLREVDVKSGLPATTSTERLELLDDNEHILSIRIIGGDHRLQ----------------------------NYSSIISVHPEMIDGRP------------------GTLVIESFVVDVPEGNTKDETCFFVEALIKCNLKSLADVSEGL-------AMQDRTERIDIRKLGAER---------------------------------------------
>GhPYL9-6D(Gh_D09G1740)
---------------------------------------------------------------------------------------------------------------------------------------------------------------------------MN--------------VSSSAAATEYIKRHHRHEAG-----------ENQCSSALVKL-IKAPLPL-------------------VWS-LVRR---------------------------------------------------------------FDEPQK-YKPFVSRC---VAPG----------NLEIGSLREVDVKSGLPATTSTERLELLDDNEHILSIRIIGGDHRLQ----------------------------NYSSIISVHPEIIDGRP------------------GTLVIESFVVDVPEGNTKDETCFFVEALIKCNLKSLADVSEGL-------AMQDQTERIDIRKLGAER---------------------------------------------
>GhPYL9-7A(Gh_A05G3585)
---------------------------------------------------------------------------------------------------------------------------------------------------------------------------MNGN-------SNGFGSAGAVAATEFLRRRHRHETG-----------ENQCSSAVVKR-IKAPVPL-------------------VWS-LVRR---------------------------------------------------------------FDQPQK-YKPFVSRC---VAQG----------SLEIGSLREVDVKSGLPATTSTERLELLDDDEHILSIRIIGGDHRLKN----------------------------YSSIISLHPEIIDGRP------------------GTLVIESFVVDVPEGNTKDETCYFVEALIKCNLKSLADVSEGL-------AVQDRTEPIDL----------------------------------------------------
>GhPYL9-7D(Gh_D12G2694)
---------------------------------------------------------------------------------------------------------------------------------------------------------------------------MNGH-------SNGFSGAAAVAAAEYIRRHHLHEIG-----------ENQCSSTLVKH-IKAPVPL-------------------VWS-LVRR---------------------------------------------------------------FDQPQK-YKPFVSRC---IAQG----------NLKIGSLREVYVKSGLPATTSTERLELLDDNEHILSIRIVCGDHRLKN----------------------------YSSIISLHPEIINGRP------------------GTLVIESFVVDVPEGNTQDETCYFVEALIKCNLKSLADISEGL-------AIQDRTEPIDL----------------------------------------------------
>GhPYL9-8A(Gh_A12G2278)
---------------------------------------------------------------------------------------------------------------------------------------------------------------------------MNGH-------SNGFGSVAAVAAAEYIRRHHLHEIG-----------ENQCSSTLVKH-IKAPVPL-------------------VWS-LVRR---------------------------------------------------------------FDQPQK-YKPFVSRC---IAQG----------NLEIGSLREVYVKSGLPATTSTERLELLDDNEHILSIRIVCGDHRLKN----------------------------YSSIISLHPEIINGRP------------------GTLVIESFVVDVPEGNTQDETCYFVEALIKCNLKSLADISEGL-------AIQDRTEPIDL----------------------------------------------------
>GhPYR1-1A(Gh_A03G0015)
---------------------------------------------------------------------------------------------------------------------------------------------------------MAEPESEP-------------TTTHHLTIPPGLTQDEFHELTPSITQYHTYTLG-----------QGKCSSLLAQR-INSPSDL-------------------VWS-IVRR---------------------------------------------------------------FDKPQT-YKHFIKS--CAVK---------DNFQMVVGCTRDVNVISGLPAATSTERLDILNDNEKVTGFSIIGGEHRLTN----------------------------YRSVTTVHGFER------------------DGKIWTVVLESYVVDVPEGNTEEDTRLFADTVVRLNLQKLAS-------------VAEGLARDG------------DCNKSQ--VM-------------------------------
>GhPYR1-1D(Gh_D03G1860)
---------------------------------------------------------------------------------------------------------------------------------------------------------MAEPESEP-------------TTTHHLTIPPGLTQDEFHELTPSITQYHTYTLG-----------QGKCSSLLAQR-INSPSDL-------------------VWS-IVRR---------------------------------------------------------------FDKPQT-YKHFIKS--CAVK---------DNFQMVVGCTRDVNVISGLPAATSTERLDILNDNEKVTGFSIIGGEHRLTN----------------------------YRSVTTVHGFER------------------DGKIWTVVLESYVVDVPEGNTEEDTRLFADTVVRLNLQKLAT-------------VAEGLARDG------------DCNKSQGLIMLQSLYFSDVWN--------------------
>GhPYR1-2A(Gh_A11G0270)
---------------------------------------------------------------------------------------------------------------------------------------------------------MADPKPEPSSSMPD-PPPCSEPSSHHVTVPTGLTDDEFSELIPSIAEFHTYSVG-----------PGQCSSLLAQR-INAPHTA-------------------VWS-VVRR---------------------------------------------------------------FDKPHT-YKHFIKS--CSVK---------EGFQMVVGSTRDVSVISGLPAATSTERLDILDDEREVTGFTVLGGEHRLRN----------------------------YRSVTTVHGFER------------------DGKIWTVVLESYVVDIPEGNSEDDTRLFADTVVKLNLQQLAS-------------ITEGLARDATAA---------DGNKPQ--VM-------------------------------
>GhPYR1-2D(Gh_D11G0290)
---------------------------------------------------------------------------------------------------------------------------------------------------------MADPKPEPSSSMPD-PPPCSEPSSHHETVPTGLTDDEFSELIPSITEFHTYSVG-----------PGQCSSLLAQR-INAPHTA-------------------VWS-VVRR---------------------------------------------------------------FDKPHT-YKHFIKS--CSVK---------EGFQMVVGSTRDVSVISGLPAATSTERLDILDDEREVTGFTVLGGEHRLRN----------------------------YRSVTTVHGFER------------------DGKIWTVVLESYVVDIPEGNSEEDTRLFADTVVKLNLQQLAS-------------ITEGLARDATAV---------DGNKPQ--VM-------------------------------
>GhPYR1-3A(Gh_A12G1895)
---------------------------------------------------------------------------------------------------------------------------------------------------------MAVSKPAPFSS-------FSQTTTHHLTLPPGISHDEFHDLIPSITQLHNYSVG-----------PGKCSSLLAKR-ISAPHDL-------------------VWS-IVRR---------------------------------------------------------------FDKPQA-YKHFIRS--CAVE---------QGSQMVVGCTRKVNVISGLPADTSTERLDILDDERRVTGFSIIGGEHRLRN----------------------------YRSVTTVHGFNR------------------NGRIWTVVLESYVVDVPEGNTEEDTRLFANTVVKLNLQKLAS-------------VTEGLARDDDN----------DGNNS------------------------------------
>GhPYR1-3D(Gh_D12G2076)
---------------------------------------------------------------------------------------------------------------------------------------------------------MAVSKPAPFSS-------FSQTTTHHLTLPPGISHDEFHDLIPSITQLHTYSDG-----------PGKCSSLLAKR-ISAPHDL-------------------VWS-IVRR---------------------------------------------------------------FDKPQA-YKHFIRS--CAVE---------QGSQMVVGCTRKVNVISGLPADTSTERLDILDDERRVTGFSIIGGEHRLRN----------------------------YRSVTTVHGFNR------------------NGRIWTVVLESYVVDVPEGNTEEDTRLFADTVVKLNLQKLAS-------------VTEGLARDDDN----------DGNNS------------------------------------
>GrPYL12(009G162000)
-------------------------------------------------------------------------------------------------------------------------------------------------------------------------------------MKGSKELQRHPKTEAMKNQYHTSQLS-----------SNQCGSSLVQT-IDAPLPL-------------------VWS-IIRR---------------------------------------------------------------FDNPQA-YKLFVKSCKLRSGNGG------------IGSVREVMVVSGLPAATSTERLDELDDECHVMMISIIGGDHRLVN----------------------------YRSTTTLHEIS-EEGMN---------------GGKTEVVESYVVDVPAGNSKEDTCCFANMIIGCNLRSLAR-------------ITEKMAKFHL----------------------------------------------------
>GrPYL2-1(009G045700)
----------------------------------------------------------------------------------------------------------------------------------------------------------------------------MDNSSEKPPPHLGLTREEYVELKPLVDAYHNFEPT-----------PNTCTSLVTQR-IDAPAEV-------------------VWP-FVRS---------------------------------------------------------------FENPQK-YKHFIKG--CNMRSG----------DGSVGSVREVTVVSGLPASTSTERLEFLDDEKHVLSFRVVGGEHRLRN----------------------------YRSVTSVNEFH-----------------KE-GKVYTIVLESYIVDIPEGNSGEDTKMFVDTVVKLNLQKLGI-------------VAMGSLHEPRHD--------------------------------------------------
>GrPYL2-2(004G287300)
------------------------------------------------------------------------------------------------------------------------------------------------------------MNSKASFFFSSSSTTGMDSAE---PPPHGLTKEEYTELKPLIQTYHKFEPI-----------PNTCTSLITQR-IDAPVRA-------------------VWP-FIRS---------------------------------------------------------------FEAPQK-YKHFIKS--CNMSSG----------DGGVGSVREVTVVSGLPASKSTERLEMLDDEKHILSFRVVGGEHRLRN----------------------------YRSVTSVSEFK-----------------EE-GKVYTVVLESYIVDIPEGNSGEDTKMFVDTVVKLNLQKLGV-------------IAIAAGSVHGHD--------------------------------------------------
>GrPYL2-3(001G023000)
----------------------------------------------------------------------------------------------------------------------------------------------------------------------------MDSG---------LTQEEFDELKPLIDTYHKFDPT-----------PNTCTSLIKQR-IDAPART-------------------VWP-FVRS---------------------------------------------------------------FENPQK-YKHFVKS--CNISAG----------DGGVGSVREVTVVSGLPASTSTERLEILDDAKRILSFRVVGGEHRLRN----------------------------YWSVTSVNEFH-----------------NE-GKVYTIVLESYIVDIPEGNSGEDTKMFVDTVVKLNLQKLGI-------------VALGSFRG--HD--------------------------------------------------
>GrPYL2-4(011G081100)
----------------------------------------------------------------------------------------------------------------------------------------------------------------------------MNPSLITSSNNNLT-EEEISKLESIIRTYHTFPSS-----------SNTCTSLLTQR-INVPLSF-------------------IWL-FVRD---------------------------------------------------------------FENPNK-YKHFIKS--CTMKGDG-----------RVGSVRDVTVISGLPASTSTEVLEVLNDDEHVLSFRVVGGDHRLNN----------------------------YRAVTSVHEFK---------------EGGG-GEVYSIVLESYSVEIPQGNTEEDTKMFVDTVVKLNLQKLAE-------------VAMAAALKTPT---------------------------------------------------
>GrPYL4-1(006G185000)
---------------------------------------------------------------------------MHANPPKSSLLLHRIN---------SDTPAHNS---------------------------------------------------TTSTP---------DNSFMLCQKRY-PLTCNMP-VPDTVARHHTHPVG----------PN-QCCSAVVQQ-IAAPVST-------------------VWS-VVRR---------------------------------------------------------------FDNPQA-YKHFVKSCHVIVGDGE------------VGTLREVSVISGLPAARSTERLEILDDERHVISFSVVGGDHRLAN----------------------------YRSVTTLHPSTSGN--------------------GTVVVESYVVDVPLGNTKDDTCVFVDTIVRCNLQSLAQ-------------IAENLSSRK-----------------------------------------------------
>GrPYL4-2(002G266100)
MVKGAGLHSKGSLVISIHFKYIFTLYKYPLNNKTCISSSPLCTAQNISQPLEKTSSSKATTPTHNTFHIVKCSFILQIHPPSTAETTINTP---------RHRQYYSV---------------------------------------------------ASSYP-------LYFHFSMLYQKRY-PITYTMP-VPDAVARHHIHPVG----------PN-QCCSAVVQQ-IAAPVST-------------------VWS-VVRR---------------------------------------------------------------FDNPQA-YKHFVKSCHVIVGDGD------------VGTLREVHVISGLPAARSTERLEILDEESHVLSFSVIGGEHRLAN----------------------------YRSVTTLHPSTNGN--------------------GTVVVESYVVDVPPGNTEDDTCVFVDTIVRCNLQSLAQ-------------IAENLASRK-----------------------------------------------------
>GrPYL4-3(009G323000)
--------------------------------------------------------------------------------MPSSLKLHPP----------LAATIGT----------------------------------------------------CNQKQ-------NQPITTSTALTRFFPLPCGIS-LPDTVATYHVHTLG----------PN-QCGSAVVQA-IEAPIET-------------------VWS-VVRR---------------------------------------------------------------FDNPQA-YKQFLKSCHIIVGDGN------------VGTLREVHVVSGLPAASSVEKLEILDDERHVLSFSVVGGDHRLTN----------------------------YRSVTTLHHSPKGN--------------------GTLVVESFVVDIPVGNSREDTCIFVDTIVRCNLQSLAR-------------MAENMARTE-----------------------------------------------------
>GrPYL6-1(011G290300)
--------------------------------------------------------------------------------MPSSLQLHRS----------TATTFGSS------------------------------------------------HHHHHHKQ-------PQPLPTTT-LTRCSPLPRGVS-LPDAVSLYHVHTLG----------PN-QCCSAVVQL-IEAPIET-------------------AWS-LVRR---------------------------------------------------------------FDNPQA-YKNFLKSCHVIVGDGD------------VGTLRKVHVISGLPAASSTERLEILDDERHVLSFSVVGGDHRLRN----------------------------YKSVTTLHASTDGK--------------------GTVAVESYVVDVPSGNTKEDTCTFVDMIVSCNLRSLAQ-------------MAGNSAKKEKYSSSP-----------------------------------------------
>GrPYL6-2(010G194800)
--------------------------------------------------------------------------------MPSSLQLHR-----------TTTAVG----------------------------------------------------TCHHQ--------KQQPPPPTTLTTFFPLPTGVS-FPDMVSAYHFHTLG----------PN-QCCSAVVQT-INAPVET-------------------VWS-VVRR---------------------------------------------------------------FDNPQA-YKHFLKSCHVIVGDGN------------VGSLREVHVISGLPAAFSTERLEILDDEHHVLSFSVVGGVHRLNN----------------------------YKSVTTLHASNKGN--------------------GTVVVESFVVDIPPGNTREDTCTFVDTIVRCNLQSLAQ-------------MAENMATKESLSSSP-----------------------------------------------
>GrPYL9-1(007G107500)
---------------------------------------------------------------------------------------------------------------------------------------------------------------------------MNG------------GDAYGMMEAQYIRRHHRHDIR-----------DDQCSSALVKH-VKAPVNL-------------------VWS-LVRR---------------------------------------------------------------FDQPQK-YKPFVSRC---IMKG----------DLGIGSVREVNVKSGLPATTSTERLELLDDEEHILGIKIVGGDHRLRN----------------------------YSSIITVHPEVIEGRP------------------GTMVIESFAVDVPEGNTKDETCYFVEALIRCNLKSLADVSERM-------AVLDQTQPINGY---------------------------------------------------
>GrPYL9-2(004G152300)
---------------------------------------------------------------------------------------------------------------------------------------------------------------------------MNG------------DDAQSMMESQYIQRHHRHNIR-----------DDQCTSALVKH-IKAPVHL-------------------VWS-LVRR---------------------------------------------------------------FDQPQK-YKPFVSRC---IMKG----------DLGIGSVREVNVKSGLPATTSTERLELLDDEEHILGIKIVGGDHRLRN----------------------------YSSIMTVHPEVIEGRP------------------GTMVIESFVVDVPEGNTTDETCYFVEALIRCNLKSLADVSERM-------AVMDQTEPINRY---------------------------------------------------
>GrPYL9-3(012G003800)
---------------------------------------------------------------------------------------------------------------------------------------------------------------------------MNGN-------SNGFGSAGAVAATEFVRRHHRHETG-----------ENQCSSAVVKR-IKAPVPL-------------------VWS-LVRR---------------------------------------------------------------FDQPQK-YKPFVSRC---VAQG----------NLEIGSLREVDVKSGLPATTSTERLELLDDDEHILSIRIIGGDHRLKN----------------------------YSSIISLHPEIIDGRP------------------GTLVIESFVVDVPEGNTKDETCYFVEALIKCNLKSLADVSEGL-------AVQDRTEPIDL----------------------------------------------------
>GrPYL9-4(007G026100)
---------------------------------------------------------------------------------------------------------------------------------------------------------------------------MVT--NNYIT---MNGNRFTKVEEEFIKKYHKHDVK-----------ENQCSSSLVKH-IKAPVHL-------------------VWS-LVRR---------------------------------------------------------------FDQPQK-YKPFVSRC---VLQG----------DLQIGSVREVNVKSGLPATTSTERLEYLDDDEHILSMRIVGGDHRLKN----------------------------YSSIVTVHPKVIDGRP------------------GTLVIESFVVDVPEGNTKDETCYFVEALIKCNLKSLADVSERL-------AVQDRTEPIERM---------------------------------------------------
>GrPYL9-5(008G253700)
---------------------------------------------------------------------------------------------------------------------------------------------------------------------------MVT--NDYIT---MNGNGSSKRAEEFIKRYHKLEVK-----------ENQCSSSLVKH-IKAPVHL-------------------VWS-LVRR---------------------------------------------------------------FDQPQK-YKPFVSRC---VVQG----------DLQVGSVREVNVKSGLPATTSTERLEYLDDDEHILSMTIVGGDHRLKN----------------------------YSSIVTVHPEVIDGRP------------------GTLVIESFVVDVPDGNTKDETCYFVEALIKCNLKSLADVSERL-------AVQDRTEPIKRM---------------------------------------------------
>GrPYL9-6(006G200700)
---------------------------------------------------------------------------------------------------------------------------------------------------------------------------MN--------------VSSSAAATEYIKRHHRHEAG-----------ENQCSSALVKL-IKAPLPL-------------------VWS-LVRR---------------------------------------------------------------FDEPQK-YKPFVSRC---VAPG----------NLEIGSLREVDVKSGLPATTSTERLELLDDNEHILSIRIIGGDHRLQ----------------------------NYSSIISVHPEIIDGRP------------------GTLVIESFVVDVPEGNTKDETCFFVEALIKCNLKSLADVSEGL-------AMQDQTERIDIRKLGAER---------------------------------------------
>GrPYL9-7(008G270200)
---------------------------------------------------------------------------------------------------------------------------------------------------------------------------MNGH-------SNGFSSAAAVAAAEHIRRHHLHEIG-----------ENQCSSTLIKH-MKAPVPL-------------------VWS-LVRR---------------------------------------------------------------FDQPQK-YKPFVSRC---IAQG----------NLEIGSLREVYVKSGLPATTSTERLELLDDNEHILSIRIVCGDHRLKN----------------------------YSSIISLHPEIINGRP------------------GTLVIESFVVDVPEGNTQDETCYFVEALIKCNLKSLADISEGL-------AIQDRTEPIDL----------------------------------------------------
>GrPYR1-1(003G181600)
---------------------------------------------------------------------------------------------------------------------------------------------------------MAEPESEPT------------TTTHHLTIPPGLTQDEFHELTPSITQYHTYTLG-----------QGKCSSLLAQR-INSPSDL-------------------VWS-IVRR---------------------------------------------------------------FDKPQT-YKHFIKS--CAVK---------DNFQMVVGCTRDVNVISGLPAATSTERLDILNDNEKVTGFSIIGGEHRLTN----------------------------YRSVTTVHGFER------------------DGKIWTVVLESYVVDVPEGNTEEDTRLFADTVVRLNLQKLAT-------------VAEGLARDG------------VCNKSQGLIMLQSLYFSDVWN--------------------
>GrPYR1-2(007G031800)
---------------------------------------------------------------------------------------------------------------------------------------------------------MADPKPEPSSSMPD-PPPCSEPSSHHETVPTGLTDDEFSELIPSITEFHTYSVG-----------PGQCSSLLAQR-INAPHTA-------------------VWS-VVRR---------------------------------------------------------------FDKPHT-YKHFIKS--CSVK---------EGFQMVVGSTRDVSVISGLPAATSTERLDILDDEREVTGFTVLGGEHRLRN----------------------------YRSVTTVHGFER------------------DGKIWTVVLESYVVDIPEGNSEEDTRLFADTVVKLNLQQLAS-------------ITEGLARDATAV---------DGNKPQ--VM-------------------------------
>GrPYR1-3(008G226500)
---------------------------------------------------------------------------------------------------------------------------------------------------------MAVSKPAPFSS-------FSQTTTHHLTLPPGISHDEFHDLIPSITQLHTYSDG-----------PGKCSSLLAKR-ISAPHDL-------------------VWS-IVRR---------------------------------------------------------------FDKPQA-YKHFIQS--CAVE---------QGSQMVVGCTRKVNVISGLPADTSTERLDILDDERRVTGFSIIGGEHRLRN----------------------------YRSVTTVHGFNR------------------NGKIWTVVLESYVVDVPEGNTEEDTRLFADTVVKLNLQKLAS-------------VTEGLARDDDN----------DGNNS------------------------------------
>OsPYL1(Os02t0255500-01)
---------------------------------------------------------------------------------------------------------------------------------------------------------MEQQEE-----------------VPPPPAGLGLTAEEYAQVRATVEAHHRYAVG-----------PGQCSSLLAQR-IHAPPAA-------------------VWA-VVRR---------------------------------------------------------------FDCPQV-YKHFIRS--CVLRPDPHHDDNGND--LRPGRLREVSVISGLPASTSTERLDLLDDAHRVFGFTITGGEHRLRN----------------------------YRSVTTVSQLDEI---------------------CTLVLESYIVDVPDGNTEDDTRLFADTVIRLNLQKLKS-------------VSEANANAAA-----------AAAAPPPPPPAAAE---------------------------
>OsPYL10(Os02t0255500-01)
---------------------------------------------------------------------------------------------------------------------------------------------------------------MVEVGGGAAEAAAGR-----RWRLADERCDLRAAETEYVRRFHRHEPR-----------DHQCSSAVAKH-IKAPVHL-------------------VWS-LVRR---------------------------------------------------------------FDQPQL-FKPFVSRC---EMKGN----------IEIGSVREVNVKSGLPATRSTERLELLDDNEHILSVRFVGGDHRLKN----------------------------YSSILTVHPEVIDGRP------------------GTLVIESFVVDVPEGNTKDETCYFVEALLKCNLKSLAEVSERL-------VVKDQTEPLDR----------------------------------------------------
>OsPYL11(Os05t0213500-01)
--------------------------------------------------------------------------------------------------------------------------------------------------MVGLVGG--GGWRVGDDAAGGGGGGAVA------------AGAAAAAEAEHMRRLHSHAPG-----------EHQCSSALVKH-IKAPVHL-------------------VWS-LVRS---------------------------------------------------------------FDQPQR-YKPFVSRC---VVRGG---------DLEIGSVREVNVKTGLPATTSTERLELLDDDEHILSVKFVGGDHRLRN----------------------------YSSIVTVHPESIDGRP------------------GTLVIESFVVDVPDGNTKDETCYFVEAVIKCNLTSLAEVSERL-------AVQSPTSPLEQ----------------------------------------------------
>OsPYL12(Os02t0255300-00)
-----------------------------------------------------------------------------------------------------------------------------------------------------------------------------------------------MVEMDAGGRPEPSPP------------SGQCSSAVTMR-INAPVHL-------------------VWS-IVRR---------------------------------------------------------------FEEPHI-FQPFVRGC---TMRGST--------SLAVGCVREVDFKSGFPAKSSVERLEILDDKEHVFGVRIIGGDHRLKN----------------------------YSSVLTAKPEVIDGEP------------------ATLVSESFVVDVPEGNTADETRHFVEFLIRCNLRSLAMVSQRLLL-----AQGDLAEPPAQ----------------------------------------------------
>OsPYL2(Os06t0562200-01)
----------------------------------------------------------------------------------------------------------------------------------------------------------------------------MEAHVER-ALREGLTEEERAALEPAVMAHHTFPPSTTTATT----AAATCTSLVTQR-VAAPVRA-------------------VWP-IVRS---------------------------------------------------------------FGNPQR-YKHFVRT--CALAAG---------DGASVGSVREVTVVSGLPASTSTERLEMLDDDRHIISFRVVGGQHRLRN----------------------------YRSVTSVTEFQPP------------AAGPGPAPPYCVVVESYVVDVPDGNTAEDTRMFTDTVVKLNLQMLAA-------------VAEDSSSASRRRD-------------------------------------------------
>OsPYL3(Os02t0226801-00)
------------------------------------------------------------------------------------------------------------------------------------------------------------------------ERGRGGVGAED-ARGGADEVAARERLEGVVRAHHTFPAAERAAGP---GRRPTCTSLVAQR-VDAPLAA-------------------VWP-IVRG---------------------------------------------------------------FANPQR-YKHFIKS--CELAAG---------DGATVGSVREVAVVSGLPASTSTERLEILDDDRHVLSFRVVGGDHRLRN----------------------------YRSVTSVTEFSSP---------------SSPPRPYCVVVESYVVDVPEGNTEEDTRMFTDTVVKLNLQKLAA-------------VATSSSPPAAGNHH------------------------------------------------
>OSPYL4(Os01t0827800-00)
--------------------------------MQPSTSCLTNDAYKISGTRTFVVNPDPPLSVSFLLYRGKRRQRRALDTMPYAAVRPSPPPQL------SRP-IGSG----------------------------------------------------------------------------AGGGKACPAVPCEVARYHEHAVG----------AG-QCFSTVVQA-IAAPADA-------------------VWS-VVRR---------------------------------------------------------------FDRPQA-YKKFIKSCRLVDGDGG-----------EVGSVREVRVVSGLPATSSRERLEVLDDDRRVLSFRIVGGEHRLAN----------------------------YRSVTTVHEAAA--------------------PAMAVVVESYVVDVPPGNTWEETRVFVDTIVRCNLQSLAR-------------TVERLAPEAPRANGSIDHA-------------------------------------------
>OsPYL5(Os05t0473000-01)
-------------------------------------------------------------------------------MMPYTAPR--PSPPQ------HSR-IGGCGG-----------------------------------------------------------------GGVLKAAGAAGHAASCVAVPAEVARHHEHAAG----------VG-QCCSAVVQA-IAAPVDA-------------------VWS-VVRR---------------------------------------------------------------FDRPQA-YKHFIRSCRLLDGDGDGGA-------VAVGSVREVRVVSGLPATSSRERLEILDDERRVLSFRVVGGEHRLSN----------------------------YRSVTTVHETAAG-------------------AAAAVVVESYVVDVPHGNTADETRMFVDTIVRCNLQSLAR-------------TAEQLALAAPRAA-------------------------------------------------
>OsPYL6(Os03t0297600-01)
-----------------------------------------------------------------------------MPCIPASSPGIPHQHQH------QHHRALAGVGM-----------------------------------------------AVGCAA---------EAAVAAAGVAGTRCGAHDGEVPMEVARHHEHAEP---------GSG-RCCSAVVQH-VAAPAAA-------------------VWS-VVRR---------------------------------------------------------------FDQPQA-YKRFVRSCALLAGDGG------------VGTLREVRVVSGLPAASSRERLEILDDESHVLSFRVVGGEHRLKN----------------------------YLSVTTVHPSPSAPT------------------AATVVVESYVVDVPPGNTPEDTRVFVDTIVKCNLQSLAK-------------TAEKLAAGARAAGS------------------------------------------------
>OsPYL7(Os06t0526400-00)
-----------------------------------------------------------------------------------------------------------------------------------------------------------MNSGAGGAGGAAVGRMPAGSLQWAQWRLADERCELREEEMEYMRRFHRHEIG-----------SNQCNSFIAKH-VRAPLQN-------------------VWS-LVRR---------------------------------------------------------------FDQPQI-YKPFVRKC---VMRGN----------VETGSVREIIVQSGLPATRSIERLEFLDDNEYILRVKFIGGDHMLK---------------------------------------VIDGQP------------------GTVVIESFVVDIPEENTKEDICYFVKNLLRCNLRTLADVSE-----------ESLASPC------------------------------------------------------
>OsPYL8(Os06t0527800-01)
-----------------------------------------------------------------------------------------------------------------------------------------------------------MN-GAGGAGGAAAGKLPMVSHRRVQCRLADKRCELREEEMEYIRQFHRHEPS-----------SNQCTSFVAKH-IKAPLQT-------------------VWS-LVRR---------------------------------------------------------------FDQPQL-FKPFVRKC---VMREN---------IIVTGCVREVNVQSGLPATRSTERLELLDDNEHILKVKFIGGDHMLKN----------------------------YSSILTIHSEVIDGQL------------------GTLVVESFVVDIPDGNTKDDICYFIENVLRCNLMTLADVSE-----------ERLANP-------------------------------------------------------
>OsPYL9(Os06t0528300-00)
-----------------------------------------------------------------------------------------------------------------------------------------------------------MN-GVGGAGGAAAGKLPMVSHRRVQWRLADERCELREEEMEYIRRFHRHEPS-----------SNQCTSFAAKH-IKAPLHT-------------------VWS-LVRR---------------------------------------------------------------FDQPQL-FKPFVRNC---VMREN---------IIATGCIREVNVQSGLPATRSTERLELLDDNEHILKVNFIGGDHMLKN----------------------------YSSILTVHSEVIDGQL------------------GTLVVESFIVDVPEGNTKDDISYFIENVLRCNLRTLADVSE-----------ERLANP-------------------------------------------------------
>RcPYRL1(29827.m002533)
---------------------------------------------------------------------------------------------------------------------------------------------------------MEKPDASSSPMTD--PEQEPTYTSHHLTIPSGLTPSEFEELSPLISEFHTYRIN-----------PSQCSSLLAQR-VNAPNDV-------------------VWS-KVRR---------------------------------------------------------------FDKPQT-YKHFIKS--CAVE---------PGFTMTVGSTRDVNVISGLPAATSTERLDILDDDRHVTGFTIIGGEHRLRN----------------------------YRSVTTVHGFQR------------------DGRIWTVVLESYVVDVPEGNTEEDTRLFADTVVKLNLQKLAF-------------VAEGLARDAD-------------GKSQ--VI-------------------------------
>RcPYRL2(29794.m003335)
----------------------------------------------------------------------------------------------------------------------------------------------------------------------------MEPS--RSPPPQGLTREEYSELKPLVDTYHKFEPT-----------PNTCTSLITQR-IDAPSQV-------------------VWP-FVRS---------------------------------------------------------------FENPQK-YKHFIKS--CNMR-G----------DGGIGSIREVTVVSGIPASTSTERLEILDDEKHILSFRVVGGEHRLNN----------------------------YRSVTSVNEFI-----------------NNEGKVYTIVLESYIVDIPEGNTGEDTKMFVDTVVKLNLQKLAV-------------VATASLHG--HE--------------------------------------------------
>RcPYRL3(29820.m001002)
-------------------------------------------------------------------------------MPKSTLLLHRIN---------TATTTNST---------------------------------------------------TTTST---------------CQKRWCPLSCEPT-VPGTVSRYHNHVLR----------PN-QCCSAVVQQ-IAAPVST-------------------VWS-VVRR---------------------------------------------------------------FDNPQA-YKHFVKSCHLINGDGD------------VGTLREVHVISGLPAANSTERLDILDDERHVISFSVVGGDHRLAN----------------------------YKSITTLHPSPSGN--------------------GTVVVESYVVDVPPGNTKEDTCVFVDTIVRCNLHSLAQ-------------IAQNLARLNKS---------------------------------------------------
>RcPYRL4(29729.m002290)
-------------------------------------------------------------------------------MPAASLQLQIPN---------TATTTTTT---------------------------------------------------TSAAL----------SCYKHSWQPPVPLSWDAA-VPDYVSCYHTRSVG----------PD-QCCSAVFKI-INAPVST-------------------VWS-VVRR---------------------------------------------------------------FDNPQA-YKHFVKSCHLINGDGD------------VGTLREVHVVSGLPAESSTERLEILDDEQHVISFSMIGGDHRLKN----------------------------YRSVTTLHASPNGN--------------------GTVVIESYVVDIPAGNTEEETCVFVDTILRCNLQSLAQ-------------IAENMAKN------------------------------------------------------
>RcPYRL5(29742.m001442)
---------------------------------------------------------------------------------------------------------------------------------------------------------------------------MNC------------GDVYSVVESQYIRRHHRHQPM-----------ENQCTSALVKH-IKAPVHL-------------------VWS-LVRR---------------------------------------------------------------FDQPQK-YKPFVSRC---VVSG----------ELGIGSVREVNVKSGLPATTSTEMLELLDDEEHILGIKIVGGDHRLKN----------------------------YSSIMTVHPEVIDGRP------------------GTLVIESFVVDVPDGNTKDETCYFVKALIKCNLKSLADVSERM-------AVQDCVEPINRF---------------------------------------------------
>RcPYRL6(30169.m006525)
---------------------------------------------------------------------------------------------------------------------------------------------------------------------------MSGRSNGNVA---IGNGIIGSVESEYVRRHHRHDPA-----------DHQCSSALVKH-IKAPVHL-------------------VWS-LVRR---------------------------------------------------------------FDQPQK-YKPFISRC---VAQG----------NLQIGSLREIDVKSGLPATTSTERLEFLDDDEHILSMRIVGGDHRLKN----------------------------YSSIISLHPEIIDGRP------------------GTLVIESFVVDVPDGNTKDETCYFVEALIKCNLKSLADVSERL-------AVQDRTEPIDCI---------------------------------------------------
>RcPYRL7(30190.m010824)
---------------------------------------------------------------------------------------------------------------------------------------------------------------------------MVA--GDYITVLNTNNNIFSKMEDDYIRRHHKHDVK-----------DHQCSSSLVKH-IKAPVHL-------------------VWS-LVRR---------------------------------------------------------------FDQPQR-YKPFVSRC---IAQG----------DLQIGSLREVNVKSGLPATTSTERLELLDDEEHIFRMTIVGGDHRLKN----------------------------YSSIITVHPEVIDGRP------------------GTMAIESFVVDVPDGNTKDETCYFVEALIKCNLTSLANVSEHL-------AVHDRTEPIDRI---------------------------------------------------
>TcPYRL1(Thecc1EG015719)
-----------------------------------------------------------------------------------------------------------------------------------------------------------DPKPEPSSSMPN-PRPDSEPTTHHLTIPTGLTHDEFCDLIPSITQFHTYSVG-----------PGKCSSLLAQP-IKAPHDV-------------------VWS-VVRR---------------------------------------------------------------FDKPQT-YKHFIKS--CAVK---------EGFRMVVGCTRDVNVISGLPAATSTERLDILDDDQQVTGFSIIGGEHRLRN----------------------------YRSVTTVHGFQR------------------DGRIWTTVLESYVVDVPEGNTEEDTRLFADTVVKLNLQKLAT-------------VTEGLARDG------------DGHKSQ--VM-------------------------------
>TcPYRL2(Thecc1EG037275)
---------------------------------------------------------------------------------------------------------------------------------------------------------------------MAKRATAMDSS--QTLP-QGLTREEYAELKPLIDTYHKFEPT-----------PSTCTTLVTQR-IDAPAQA-------------------VWP-FIRS---------------------------------------------------------------FENPQK-YKHFIKS--CNMS-G----------DGSVGSIREVTVVSGIPASTSTERLEILDDEKHILSFRVVGGEHRLRN----------------------------YKSVTSVNEFH-----------------KG-GKVYTIVLESYIVDIPDGNTGEDTKMFVDTVVKLNLQKLGV-------------VAMASLQG--HD--------------------------------------------------
>TcPYRL3(Thecc1EG029025)
----------------------------------------------------------------------------------------------------------------------------------------------------------------------------MNPNLSTCYN-NLT-KEEISKLESIIQTHHTFPPA-----------SNTCTSLITQR-INAPLSF-------------------IWP-FVRD---------------------------------------------------------------FENPNK-YKHFIKS--CTMKGDG-----------GVGSMRDVTVISGLPASTSTEILEVLDDDDHVLSFRLVGGDHRLNN----------------------------YRAVTSVNEFN---------------QGGK---AYSMVLESYTVEIPQGNTEEDTKMFVDTVVKLNLQKLAD-------------VAMAALQGHETKVV------------------------------------------------
>TcPYRL4(Thecc1EG021605)
---------------------------------------------------------------------------MPVNPPKSSLLLHRIN---------NTTPNTNS---------------------------------------------------TTTTTT-----ATADNSSMFCQKRY-PLTCTTP-VPDTVARHHTHPVG----------PN-QCCSAVVQQ-IAAPVST-------------------VWS-VVRR---------------------------------------------------------------FDNPQA-YKHFVKSCHVIVGDGE------------VGTLREIHVISGLPAGRSTERLEILDDERHVLSFSVVGGDHRLAN----------------------------YRSVTTLHPSTAGN--------------------GTVVVESYVVDVPPGNTKDDTCVFVDTIVRCNLQSLAQ-------------IAENLARRK-----------------------------------------------------
>TcPYRL5(Thecc1EG042432)
--------------------------------------------------------------------------------MPSSLQLHRA----------VSATTTIG---------------------------------------------------CHQKQ-------VQP-TTACTLTRILPLPCGFS-VPDTVATYHIHTVG----------PN-QCCSAVVQA-IEAPVET-------------------VWS-VVRR---------------------------------------------------------------FDNPQA-YKHFLKSCHVIVGDGN------------VGTLREVHVVSGLPAASSTERLEILDDERHVLSFSVVGGDHRLTN----------------------------YKSVTTLHASPNGK--------------------GTVVVESFVVDIPPGNTSDDTWIFVDTIVRCNLQSLAQ-------------MAENMARRAKPSSP------------------------------------------------
>TcPYRL6(Thecc1EG029689)
----------------------------------------------------------------------------------------------------------------------------------------------------------------------------------------------MGN------QYRTPNLS-----------SKQCGSSLVQT-IDAPLPL-------------------VWS-IMRR---------------------------------------------------------------FDHPQL-YKQFVKSCTLSAGTGS------------IGSVREVMVVSGLPAATSMERLDELDEDSHVMVVSIIGGDHRLVN----------------------------YRSTTTLHEI---EEGK---------------GGKTVVMESYVVDVPAGSSKEDTCSFADMIIGCNLRSLAR-------------VTEKMAKV------------------------------------------------------
>TcPYRL7(Thecc1EG016450)
---------------------------------------------------------------------------------------------------------------------------------------------------------------------------MVT--NDYIT---MNGNGFSKMEEEFIKRHHKHDVK-----------ENQCTSSLVKH-IKAPIHL-------------------VWS-LVRR---------------------------------------------------------------FDQPQK-YKPFVSRC---VVQG----------DLQIGSVREVNVKSGLPATTSTERLEYLDDDEHILSMKIVGGDHRLKN----------------------------YSSIVTVHPEVIDGRP------------------GTLVIESFVVDVPDGNTKDETCYFVEALIKCNLKSLADVSERL-------AVQDRTEPIERM---------------------------------------------------
>TcPYRL8(Thecc1EG015359)
-----------------------------------------------------------------------------------------------------------MIGRLRRGRSQVASLSFYGGGSQAFLLLLSLEINQLRQFLEASSENRSERSERVWIDTKRKEEKMNGN-------SNGFGSGAAVVASEYVRRHHRHEIG-----------ENQCSSALVKH-IKAPVPL-------------------VWS-LVRR---------------------------------------------------------------FDQPQK-YKPFVSRC---VVQG----------NLEIGSLREVDVKSGLPATTSTERLELLDDDEHILSIRIVGGDHRLKN----------------------------YSSISSLHPEIIDGRP------------------GTLVIESFVVDVPEGNTKDETCYFVEALIKCNLKSLADVSEGL-------AVQDRTEPIHL----------------------------------------------------
>TcPYRL9(Thecc1EG005169)
---------------------------------------------------------------------------------------------------------------------------------------------------------------------------MNG------------GEAYSMMEAQYVRRHHRHEIR-----------DDQCTSALVKH-IKAPVHL-------------------VWS-LVRR---------------------------------------------------------------FDQPQK-YKPFVSRC---IMQG----------DLGIGSVREVNVKSGLPATTSTERLELLDDEEHILGIKIVDGDHRLRN----------------------------YSSIITVHPEVIEGRP------------------GTMVIESFVVDVPEGNTNDETCYFVEALIRCNLKSLADVSERM-------AVLDQRESINPY---------------------------------------------------
>VvPYRL1(GSVIVT01013161001)
-----------------------------------------------------------------------------------------------------------------------------------MEEIEKYKTSSHFSSPASLFAAMNKAETSSMAEAESEDSETTTPTTHHLTIPPGLTQPEFQELAHSISEFHTYQVG-----------PGQCSSLLAQR-VHAPLPT-------------------VWS-VVRR---------------------------------------------------------------FDKPQT-YKHFIKS--CHVE---------DGFEMRVGCLRDVNVISGLPAETSTERLDILDDERHVTGFSIIGGEHRLRN----------------------------YRSVTTVHEYQN-----------------HGGEIWTVVLESYVVDMPEGNTEEDTRLFADTVVKLNLQKLAS-------------VTEGMARDQGCFYPLRCMISRVCSMSLIKMITLDGILSSYFKLSEREADFHVGCPTSCFIYA
>VvPYRL2(GSVIVT01035362001)
----------------------------------------------------------------------------------------------------------------------------------------------------------------------------MDPHH-----HHGLTEEEFRALEPIIQNYHTFEPS-----------PNTCTSLITQK-IDAPAQV-------------------VWP-FVRS---------------------------------------------------------------FENPQK-YKHFIKD--CTMR-G----------DGGVGSIREVTVVSGLPASTSTERLEILDDEKHILSFRVVGGEHRLNN----------------------------YRSVTSVNDFS-----------------KE-GKDYTIVLESYIVDIPEGNTGEDTKMFVDTVVKLNLQKLAV-------------VAITSLHENE----------------------------------------------------
>VvPYRL3(GSVIVT01019517001)
---------------------------------------------------------------------------------------------------------------------------------------------------------------------------MSG--YGCI-----------KMEDEYIRRHHRHEIR-----------DNQCSSSLVKH-IKAPVHL-------------------VWS-LVRS---------------------------------------------------------------FDQPQK-YKPFVSRC---IVQG----------DLEIGSVREVNVKSGLPATTSTERLELLDDEEHIFGMRIVGGDHRLKN----------------------------YSSIVTVHPEIIDGRP------------------GTLVIESFVVDVPDGNTKDETCYFVEALIKCNLKSLADVSERL-------AIQDRTEPIDRM---------------------------------------------------
>VvPYRL4(GSVIVT01028704001)
---------------------------------------------------------------------------------------------------------------------------------------------------------------------------MNG--NG-----------LSSMESEYIRRHHRHEPA-----------ENQCSSALVKH-IKAPVPL-------------------VWS-LVRR---------------------------------------------------------------FDQPQK-YKPFISRC---VVQG----------NLEIGSLREVDVKSGLPATTSTERLELLDDDEHILSMRIIGGDHRLRN----------------------------YSSIISLHPEIIDGRP------------------GTMVIESYVVDVPEGNTKDETCYFVEALIKCNLKSLADVSERL-------AVQDRTEPIDRM---------------------------------------------------
>VvPYRL5(GSVIVT01027078001)
-----------------------------------------------------------------------------------------------------------------------------------------------------------------------------------------------MMEAQVICRHHAHEPR-----------ENQCSSVLVRH-VKAPANL-------------------VWS-LVRR---------------------------------------------------------------FDQPQK-YKPFVSRC---VVQG----------DLRIGSVREVNVKTGLPATTSTERLELFDDDEHVLGIKILDGDHRLRN----------------------------YSSVITVHPEIIDGRP------------------GTLVIESFVVDVPEGNTKDDTCYFVRALINCNLKCLAEVSERM-------AMLGRVEPANAV---------------------------------------------------
